# Supplementary material for: Transcriptome analysis reveals differential effects of beta-cypermethrin and fipronil insecticides on detoxification mechanisms in Solenopsis invicta
Source: Front Physiol. 2022 Oct 6;13:1018731. doi: 10.3389/fphys.2022.1018731 (PMC9583148; doi:10.3389/fphys.2022.1018731)
Supplement: Supplementary file 2 [file DataSheet1.xlsx]

## Sheet: Table S1
Table S1. List of forward and reverse primers used in qPCR
Genes	NR ID	Forward primer	Reverse primer
Beta-cypermethrin
LOC105202328 (HPGDS)	XP_039305031	AGGGCCGAGCACATCAGGTA	GCATGCTCTCCCACTCGTCC
LOC105203017 (cat2)	XP_011170020	CCGACATCGCCCTGATCCAC	TACCTCACGGCCCAGTCGAA
LOC105194565 (nAChRbeta1)	XP_011157846	TGGTGGTGTTCCTGCTGCTG	GGATGGCGGGCAGGTACTTC
LOC105194771 (ARA1)	XP_025987215	GTGACCGTGGTGGTGCTGAA	CTGCCTGCTGTCGTAGTCGG
LOC105198220 (ache)	XP_025993146	AGGGGCATCATGGAGGTGGT	CTTGCCGTCCTTGCTGTCCA
LOC105200009 (acD)	XP_011165663	CCTTCAAGGACGGCACCCTG	GGGGGCCACTTGCTGATCTC
LOC105199287 (Est-5A)	XP_011164602	GCAGGATCAGGGGCACCATC	TCACCCTCAGGCAGTCCTCC
LOC105200480 (nAChRalpha1)	XP_039306574	GAACCACACCGGCAAGGTGA	AGGATGTCCCACTCCACGCT
LOC105197657 (D11DS)	XP_039303557	ACCACAGGGTGCACCACAAG	TCCCAGAACACCACGGGGAT
LOC105194093 (desat1)	XP_025993436	GCACCCCGACGTGAAGAACA	AGGCCCAGGCAGTACCTGAA
Fipronil
LOC105199995 (HPGDS)	XM_011167343	TCCCCTTTACGGCATTGGGC	CGGGAAGCTGCGGACTGATT
LOC105194093 (desat1)	XP_025993436	GCACCCCGACGTGAAGAACA	AGGCCCAGGCAGTACCTGAA
LOC105200009 (acD)	XP_011165663	CTTCAAGGACGGCACCCTGG	GGGGGCCACTTGCTGATCTC
LOC105206232 (SCD)	XP_025988401	CAAGGCCAAGTGGCCCATGA	ACGGGGTCCTTCTCCAGGTC
LOC105196445 (CES2)	XP_025994943	GATCGAGCAGGACGTGGTGG	CTCGCCGAAGATGGTCACCC
LOC105200010 (D11DS)	XP_039305287	ACAACGCCAAGAGGGGCTTC	CCAGCTCGGCGGTCTTGTAG
LOC105205921 (ACBD5)	XP_025992124	CATCGAGCTGACCAACGGCT	TCCTGTCCAGGTCCCTCTGC
LOC105202328 (HPGDS)	XP_039305031	AGGGCCGAGCACATCAGGTA	AGGGCCGAGCACATCAGGTA

## Sheet: Table S2
Table S2. Statistics of the raw and clean reads data of all samples
Sample	Raw reads	Clean reads	Total reads	Unique_Mapped(%)	Multiple_Mapped(%)
BC-ck1	51200984	51080488	49288066	44338181 (89.96%)	426421 (0.87%)
BC-ck2	45062266	44970644	34081456	31314656 (91.88%)	233898 (0.69%)
BC-ck3	48110152	47932254	45632634	41589489 (91.14%)	374927 (0.82%)
BC-30-1	50960624	50861860	44904022	39819772 (88.68%)	331215 (0.74%)
BC-30-2	44928636	44830208	38840350	35240914 (90.73%)	283487 (0.73%)
BC-30-3	49231234	49100988	43714032	37827883 (86.53%)	373927 (0.86%)
F-ck1	50146638	50028560	49633216	5055048 (10.18%)	35315 (0.07%)
F-ck2	58355570	58128572	56892664	8470033 (14.89%)	54751 (0.10%)
F-ck3	58399304	58207582	57328694	6056970 (10.57%)	42496 (0.07%)
F-30-1	53495692	53355426	51907956	12974483 (25.00%)	102618 (0.20%)
F-30-2	46929058	46856470	45786336	11482340 (25.08%)	87870 (0.19%)
F-30-3	52049030	51961766	50699706	9534073 (18.80%)	70830 (0.14%)

## Sheet: Table S3
Table S3. Statistical summary of RNA-sequencing libraries.
Sample	RawData(bp)	BF_Q20(%)	BF_Q30(%)	BF_GC(%)	CleanData(bp)	AF_Q20 (%)	AF_Q30(%)	AF_GC(%)
BC-ck1	7680147600	7549289083 (98.30%)	7278986017 (94.78%)	3387215534 (44.10%)	7634464810	7511736002 (98.39%)	7244915325 (94.90%)	3362597658 (44.04%)
BC-ck2	6759339900	6641769044 (98.26%)	6384864401 (94.46%)	2451120388 (36.26%)	6716189024	6604957771 (98.34%)	6351442918 (94.57%)	2428316433 (36.16%)
BC-ck3	7216522800	7075914718 (98.05%)	6799865181 (94.23%)	3193594948 (44.25%)	7163638937	7034008412 (98.19%)	6762238693 (94.40%)	3163541347 (44.16%)
BC-30-1	7644093600	7510931759 (98.26%)	7224684388 (94.51%)	2958952930 (38.71%)	7607748380	7481574944 (98.34%)	7198356027 (94.62%)	2939758235 (38.64%)
BC-30-2	6739295400	6622026529 (98.26%)	6371462751 (94.54%)	2616742872 (38.83%)	6701191164	6590725250 (98.35%)	6343206537 (94.66%)	2596083137 (38.74%)
BC-30-3	7384685100	7261431482 (98.33%)	6999433775 (94.78%)	2977194752 (40.32%)	7332555860	7217759271 (98.43%)	6959679226 (94.91%)	2948500243 (40.21%)
F-ck1	7521995700	7375314821 (98.05%)	7097898832 (94.36%)	3321977798 (44.16%)	7490490644	7351045852 (98.14%)	7076610955 (94.47%)	3305822084 (44.13%)
F-ck2	8753335500	8539059876 (97.55%)	8164603121 (93.27%)	3858110642 (44.08%)	8702228375	8501988881 (97.70%)	8133090965 (93.46%)	3832221750 (44.04%)
F-ck3	8759895600	8560607268 (97.72%)	8204347401 (93.66%)	3855206459 (44.01%)	8711519463	8524161709 (97.85%)	8172903614 (93.82%)	3830829500 (43.97%)
F-30-1	8024353800	7849443720 (97.82%)	7526201026 (93.79%)	3546841626 (44.20%)	7976345035	7810647604 (97.92%)	7491618094 (93.92%)	3522176492 (44.16%)
F-30-2	7039358700	6929630213 (98.44%)	6682781736 (94.93%)	3082254514 (43.79%)	7011909827	6906785699 (98.50%)	6662006990 (95.01%)	3068117356 (43.76%)
F-30-3	7807354500	7686231145 (98.45%)	7413745617 (94.96%)	3396776612 (43.51%)	7770754073	7655191483 (98.51%)	7385312997 (95.04%)	3377612341 (43.47%)

## Sheet: Table S4
Table S4. List of gene ontology (GO) terms along with up and down-regulated genes
BC-ck vs BC-30
GO ID	Class	Description	Up regulated	Downregulated
GO:0003674	Molecular Function	molecular_function	22	43
GO:0008150	Biological Process	biological_process	15	36
GO:0003824	Molecular Function	catalytic activity	14	33
GO:0008152	Biological Process	metabolic process	14	28
GO:0071704	Biological Process	organic substance metabolic process	11	13
GO:0044238	Biological Process	primary metabolic process	11	11
GO:0005488	Molecular Function	binding	11	24
GO:0006807	Biological Process	nitrogen compound metabolic process	8	12
GO:0043167	Molecular Function	ion binding	6	17
GO:1901564	Biological Process	organonitrogen compound metabolic process	6	8
GO:1901363	Molecular Function	heterocyclic compound binding	6	13
GO:0097159	Molecular Function	organic cyclic compound binding	6	13
GO:0044237	Biological Process	cellular metabolic process	6	10
GO:0009987	Biological Process	cellular process	6	11
GO:0005575	Cellular Component	cellular_component	6	11
GO:0016491	Molecular Function	oxidoreductase activity	5	17
GO:0055114	Biological Process	oxidation-reduction process	5	12
GO:0044281	Biological Process	small molecule metabolic process	5	4
GO:0016787	Molecular Function	hydrolase activity	5	11
GO:0000166	Molecular Function	nucleotide binding	5	2
GO:1901265	Molecular Function	nucleoside phosphate binding	5	2
GO:0036094	Molecular Function	small molecule binding	5	2
GO:0009058	Biological Process	biosynthetic process	4	8
GO:0016020	Cellular Component	membrane	4	4
GO:1901576	Biological Process	organic substance biosynthetic process	4	5
GO:0046483	Biological Process	heterocycle metabolic process	4	7
GO:1901360	Biological Process	organic cyclic compound metabolic process	4	7
GO:0006725	Biological Process	cellular aromatic compound metabolic process	4	6
GO:0034641	Biological Process	cellular nitrogen compound metabolic process	4	7
GO:0006139	Biological Process	nucleobase-containing compound metabolic process	4	5
GO:0043170	Biological Process	macromolecule metabolic process	4	6
GO:0048037	Molecular Function	cofactor binding	3	10
GO:0046872	Molecular Function	metal ion binding	3	15
GO:0043169	Molecular Function	cation binding	3	15
GO:1901135	Biological Process	carbohydrate derivative metabolic process	3	2
GO:0005975	Biological Process	carbohydrate metabolic process	3	0
GO:0050662	Molecular Function	coenzyme binding	3	0
GO:0044464	Cellular Component	cell part	3	6
GO:0005623	Cellular Component	cell	3	6
GO:0044249	Biological Process	cellular biosynthetic process	3	5
GO:0097367	Molecular Function	carbohydrate derivative binding	3	2
GO:0043168	Molecular Function	anion binding	3	2
GO:0016646	Molecular Function	oxidoreductase activity, acting on the CH-NH group of donors, NAD or NADP as acceptor	2	1
GO:0016645	Molecular Function	oxidoreductase activity, acting on the CH-NH group of donors	2	1
GO:0004488	Molecular Function	methylenetetrahydrofolate dehydrogenase (NADP+) activity	2	0
GO:0033865	Biological Process	nucleoside bisphosphate metabolic process	2	1
GO:0033875	Biological Process	ribonucleoside bisphosphate metabolic process	2	1
GO:0034032	Biological Process	purine nucleoside bisphosphate metabolic process	2	1
GO:0006732	Biological Process	coenzyme metabolic process	2	2
GO:0052689	Molecular Function	carboxylic ester hydrolase activity	2	1
GO:0044283	Biological Process	small molecule biosynthetic process	2	2
GO:0051186	Biological Process	cofactor metabolic process	2	2
GO:0019318	Biological Process	hexose metabolic process	2	0
GO:0005996	Biological Process	monosaccharide metabolic process	2	0
GO:0009117	Biological Process	nucleotide metabolic process	2	2
GO:0006753	Biological Process	nucleoside phosphate metabolic process	2	2
GO:0009150	Biological Process	purine ribonucleotide metabolic process	2	1
GO:0006163	Biological Process	purine nucleotide metabolic process	2	1
GO:0055086	Biological Process	nucleobase-containing small molecule metabolic process	2	2
GO:0009259	Biological Process	ribonucleotide metabolic process	2	1
GO:0016616	Molecular Function	oxidoreductase activity, acting on the CH-OH group of donors, NAD or NADP as acceptor	2	0
GO:0042302	Molecular Function	structural constituent of cuticle	2	0
GO:0072521	Biological Process	purine-containing compound metabolic process	2	1
GO:0019693	Biological Process	ribose phosphate metabolic process	2	1
GO:0019637	Biological Process	organophosphate metabolic process	2	3
GO:0006629	Biological Process	lipid metabolic process	2	3
GO:0016788	Molecular Function	hydrolase activity, acting on ester bonds	2	4
GO:0016614	Molecular Function	oxidoreductase activity, acting on CH-OH group of donors	2	0
GO:0005737	Cellular Component	cytoplasm	2	4
GO:0070011	Molecular Function	peptidase activity, acting on L-amino acid peptides	2	3
GO:0008233	Molecular Function	peptidase activity	2	3
GO:0004252	Molecular Function	serine-type endopeptidase activity	2	0
GO:0008236	Molecular Function	serine-type peptidase activity	2	0
GO:0017171	Molecular Function	serine hydrolase activity	2	0
GO:0005509	Molecular Function	calcium ion binding	2	0
GO:0006796	Biological Process	phosphate-containing compound metabolic process	2	4
GO:0006793	Biological Process	phosphorus metabolic process	2	4
GO:0006508	Biological Process	proteolysis	2	2
GO:0005198	Molecular Function	structural molecule activity	2	0
GO:0016021	Cellular Component	integral component of membrane	2	3
GO:0044444	Cellular Component	cytoplasmic part	2	1
GO:0031224	Cellular Component	intrinsic component of membrane	2	3
GO:0004175	Molecular Function	endopeptidase activity	2	0
GO:0140096	Molecular Function	catalytic activity, acting on a protein	2	4
GO:0044425	Cellular Component	membrane part	2	3
GO:0044424	Cellular Component	intracellular part	2	5
GO:0043231	Cellular Component	intracellular membrane-bounded organelle	2	2
GO:0043227	Cellular Component	membrane-bounded organelle	2	2
GO:0005622	Cellular Component	intracellular	2	5
GO:0043229	Cellular Component	intracellular organelle	2	2
GO:0043226	Cellular Component	organelle	2	2
GO:0008144	Molecular Function	drug binding	2	2
GO:0035639	Molecular Function	purine ribonucleoside triphosphate binding	2	2
GO:0032555	Molecular Function	purine ribonucleotide binding	2	2
GO:0017076	Molecular Function	purine nucleotide binding	2	2
GO:0032553	Molecular Function	ribonucleotide binding	2	2
GO:0019538	Biological Process	protein metabolic process	2	3
GO:0005515	Molecular Function	protein binding	2	2
GO:0004611	Molecular Function	phosphoenolpyruvate carboxykinase activity	1	0
GO:0004613	Molecular Function	phosphoenolpyruvate carboxykinase (GTP) activity	1	0
GO:0004617	Molecular Function	phosphoglycerate dehydrogenase activity	1	0
GO:0006637	Biological Process	acyl-CoA metabolic process	1	1
GO:0035383	Biological Process	thioester metabolic process	1	1
GO:0006790	Biological Process	sulfur compound metabolic process	1	2
GO:0004560	Molecular Function	alpha-L-fucosidase activity	1	0
GO:0015928	Molecular Function	fucosidase activity	1	0
GO:0008652	Biological Process	cellular amino acid biosynthetic process	1	1
GO:1901607	Biological Process	alpha-amino acid biosynthetic process	1	1
GO:0006004	Biological Process	fucose metabolic process	1	0
GO:0006564	Biological Process	L-serine biosynthetic process	1	0
GO:0006563	Biological Process	L-serine metabolic process	1	0
GO:0004017	Molecular Function	adenylate kinase activity	1	0
GO:0006094	Biological Process	gluconeogenesis	1	0
GO:0019319	Biological Process	hexose biosynthetic process	1	0
GO:0046364	Biological Process	monosaccharide biosynthetic process	1	0
GO:1901605	Biological Process	alpha-amino acid metabolic process	1	1
GO:0009070	Biological Process	serine family amino acid biosynthetic process	1	0
GO:0006006	Biological Process	glucose metabolic process	1	0
GO:0003995	Molecular Function	acyl-CoA dehydrogenase activity	1	0
GO:0006084	Biological Process	acetyl-CoA metabolic process	1	0
GO:0009069	Biological Process	serine family amino acid metabolic process	1	0
GO:0008299	Biological Process	isoprenoid biosynthetic process	1	1
GO:0046394	Biological Process	carboxylic acid biosynthetic process	1	1
GO:0016053	Biological Process	organic acid biosynthetic process	1	1
GO:0006720	Biological Process	isoprenoid metabolic process	1	1
GO:0004420	Molecular Function	hydroxymethylglutaryl-CoA reductase (NADPH) activity	1	0
GO:0050145	Molecular Function	nucleoside monophosphate kinase activity	1	0
GO:0015936	Biological Process	coenzyme A metabolic process	1	0
GO:0004553	Molecular Function	hydrolase activity, hydrolyzing O-glycosyl compounds	1	1
GO:0016798	Molecular Function	hydrolase activity, acting on glycosyl bonds	1	1
GO:0050661	Molecular Function	NADP binding	1	0
GO:0005576	Cellular Component	extracellular region	1	2
GO:0016776	Molecular Function	phosphotransferase activity, phosphate group as acceptor	1	0
GO:0016051	Biological Process	carbohydrate biosynthetic process	1	0
GO:0007156	Biological Process	homophilic cell adhesion via plasma membrane adhesion molecules	1	0
GO:0098742	Biological Process	cell-cell adhesion via plasma-membrane adhesion molecules	1	0
GO:0098609	Biological Process	cell-cell adhesion	1	0
GO:0043603	Biological Process	cellular amide metabolic process	1	3
GO:0005886	Cellular Component	plasma membrane	1	1
GO:0071944	Cellular Component	cell periphery	1	1
GO:0044255	Biological Process	cellular lipid metabolic process	1	2
GO:0006520	Biological Process	cellular amino acid metabolic process	1	1
GO:0019752	Biological Process	carboxylic acid metabolic process	1	2
GO:0043436	Biological Process	oxoacid metabolic process	1	2
GO:0006082	Biological Process	organic acid metabolic process	1	2
GO:0016831	Molecular Function	carboxy-lyase activity	1	0
GO:0019205	Molecular Function	nucleobase-containing compound kinase activity	1	0
GO:0051287	Molecular Function	NAD binding	1	0
GO:0016830	Molecular Function	carbon-carbon lyase activity	1	0
GO:0004970	Molecular Function	ionotropic glutamate receptor activity	1	0
GO:0008066	Molecular Function	glutamate receptor activity	1	0
GO:0008610	Biological Process	lipid biosynthetic process	1	1
GO:0005789	Cellular Component	endoplasmic reticulum membrane	1	0
GO:0098827	Cellular Component	endoplasmic reticulum subcompartment	1	0
GO:0042175	Cellular Component	nuclear outer membrane-endoplasmic reticulum membrane network	1	0
GO:0044432	Cellular Component	endoplasmic reticulum part	1	0
GO:0022824	Molecular Function	transmitter-gated ion channel activity	1	0
GO:0022835	Molecular Function	transmitter-gated channel activity	1	0
GO:0007155	Biological Process	cell adhesion	1	0
GO:0022610	Biological Process	biological adhesion	1	0
GO:0016627	Molecular Function	oxidoreductase activity, acting on the CH-CH group of donors	1	0
GO:0030594	Molecular Function	neurotransmitter receptor activity	1	0
GO:0005783	Cellular Component	endoplasmic reticulum	1	0
GO:0031984	Cellular Component	organelle subcompartment	1	0
GO:0005230	Molecular Function	extracellular ligand-gated ion channel activity	1	0
GO:0006030	Biological Process	chitin metabolic process	1	0
GO:0017144	Biological Process	drug metabolic process	1	1
GO:1901071	Biological Process	glucosamine-containing compound metabolic process	1	0
GO:0006040	Biological Process	amino sugar metabolic process	1	0
GO:0015276	Molecular Function	ligand-gated ion channel activity	1	0
GO:0022834	Molecular Function	ligand-gated channel activity	1	0
GO:0008061	Molecular Function	chitin binding	1	0
GO:0006022	Biological Process	aminoglycan metabolic process	1	0
GO:0050660	Molecular Function	flavin adenine dinucleotide binding	1	0
GO:0008289	Molecular Function	lipid binding	1	0
GO:0022839	Molecular Function	ion gated channel activity	1	0
GO:0022836	Molecular Function	gated channel activity	1	0
GO:0016829	Molecular Function	lyase activity	1	0
GO:0005739	Cellular Component	mitochondrion	1	0
GO:0012505	Cellular Component	endomembrane system	1	0
GO:0005216	Molecular Function	ion channel activity	1	0
GO:0022838	Molecular Function	substrate-specific channel activity	1	0
GO:0022857	Molecular Function	transmembrane transporter activity	1	2
GO:0015267	Molecular Function	channel activity	1	0
GO:0022803	Molecular Function	passive transmembrane transporter activity	1	0
GO:0005525	Molecular Function	GTP binding	1	0
GO:0032561	Molecular Function	guanyl ribonucleotide binding	1	0
GO:0019001	Molecular Function	guanyl nucleotide binding	1	0
GO:0001883	Molecular Function	purine nucleoside binding	1	0
GO:0032550	Molecular Function	purine ribonucleoside binding	1	0
GO:0043565	Molecular Function	sequence-specific DNA binding	1	0
GO:0032549	Molecular Function	ribonucleoside binding	1	0
GO:0001882	Molecular Function	nucleoside binding	1	0
GO:0005215	Molecular Function	transporter activity	1	2
GO:0016740	Molecular Function	transferase activity	1	5
GO:0044446	Cellular Component	intracellular organelle part	1	1
GO:0044422	Cellular Component	organelle part	1	1
GO:0006355	Biological Process	regulation of transcription, DNA-templated	1	1
GO:1903506	Biological Process	regulation of nucleic acid-templated transcription	1	1
GO:2001141	Biological Process	regulation of RNA biosynthetic process	1	1
GO:0015318	Molecular Function	inorganic molecular entity transmembrane transporter activity	1	0
GO:0051252	Biological Process	regulation of RNA metabolic process	1	1
GO:0019219	Biological Process	regulation of nucleobase-containing compound metabolic process	1	1
GO:2000112	Biological Process	regulation of cellular macromolecule biosynthetic process	1	1
GO:0010556	Biological Process	regulation of macromolecule biosynthetic process	1	1
GO:0015075	Molecular Function	ion transmembrane transporter activity	1	0
GO:0031326	Biological Process	regulation of cellular biosynthetic process	1	1
GO:0009889	Biological Process	regulation of biosynthetic process	1	1
GO:0034654	Biological Process	nucleobase-containing compound biosynthetic process	1	2
GO:1901566	Biological Process	organonitrogen compound biosynthetic process	1	1
GO:0010468	Biological Process	regulation of gene expression	1	1
GO:0019438	Biological Process	aromatic compound biosynthetic process	1	2
GO:0051171	Biological Process	regulation of nitrogen compound metabolic process	1	1
GO:0080090	Biological Process	regulation of primary metabolic process	1	1
GO:0031323	Biological Process	regulation of cellular metabolic process	1	1
GO:0018130	Biological Process	heterocycle biosynthetic process	1	2
GO:0006351	Biological Process	transcription, DNA-templated	1	1
GO:0097659	Biological Process	nucleic acid-templated transcription	1	1
GO:1901362	Biological Process	organic cyclic compound biosynthetic process	1	2
GO:0032774	Biological Process	RNA biosynthetic process	1	1
GO:0060255	Biological Process	regulation of macromolecule metabolic process	1	1
GO:0005524	Molecular Function	ATP binding	1	2
GO:0032559	Molecular Function	adenyl ribonucleotide binding	1	2
GO:0016301	Molecular Function	kinase activity	1	0
GO:0030554	Molecular Function	adenyl nucleotide binding	1	2
GO:0019222	Biological Process	regulation of metabolic process	1	1
GO:0016070	Biological Process	RNA metabolic process	1	2
GO:0016772	Molecular Function	transferase activity, transferring phosphorus-containing groups	1	0
GO:0034645	Biological Process	cellular macromolecule biosynthetic process	1	2
GO:0009059	Biological Process	macromolecule biosynthetic process	1	2
GO:0044271	Biological Process	cellular nitrogen compound biosynthetic process	1	2
GO:0003677	Molecular Function	DNA binding	1	0
GO:0004888	Molecular Function	transmembrane signaling receptor activity	1	0
GO:0038023	Molecular Function	signaling receptor activity	1	0
GO:0060089	Molecular Function	molecular transducer activity	1	0
GO:0010467	Biological Process	gene expression	1	2
GO:0050794	Biological Process	regulation of cellular process	1	2
GO:0090304	Biological Process	nucleic acid metabolic process	1	3
GO:0050789	Biological Process	regulation of biological process	1	2
GO:0065007	Biological Process	biological regulation	1	2
GO:0044260	Biological Process	cellular macromolecule metabolic process	1	3
GO:0003676	Molecular Function	nucleic acid binding	1	1
GO:0005506	Molecular Function	iron ion binding	0	10
GO:0020037	Molecular Function	heme binding	0	10
GO:0046906	Molecular Function	tetrapyrrole binding	0	10
GO:0016705	Molecular Function	oxidoreductase activity, acting on paired donors, with incorporation or reduction of molecular oxygen	0	10
GO:0046914	Molecular Function	transition metal ion binding	0	15
GO:0035176	Biological Process	social behavior	0	2
GO:0051703	Biological Process	intraspecies interaction between organisms	0	2
GO:0051705	Biological Process	multi-organism behavior	0	2
GO:0004497	Molecular Function	monooxygenase activity	0	4
GO:0004038	Molecular Function	allantoinase activity	0	1
GO:0004850	Molecular Function	uridine phosphorylase activity	0	1
GO:0016155	Molecular Function	formyltetrahydrofolate dehydrogenase activity	0	1
GO:0050897	Molecular Function	cobalt ion binding	0	1
GO:0007610	Biological Process	behavior	0	2
GO:0000255	Biological Process	allantoin metabolic process	0	1
GO:0000256	Biological Process	allantoin catabolic process	0	1
GO:0009109	Biological Process	coenzyme catabolic process	0	1
GO:0009256	Biological Process	10-formyltetrahydrofolate metabolic process	0	1
GO:0009258	Biological Process	10-formyltetrahydrofolate catabolic process	0	1
GO:0009397	Biological Process	folic acid-containing compound catabolic process	0	1
GO:0035337	Biological Process	fatty-acyl-CoA metabolic process	0	1
GO:0042560	Biological Process	pteridine-containing compound catabolic process	0	1
GO:0043605	Biological Process	cellular amide catabolic process	0	1
GO:0043649	Biological Process	dicarboxylic acid catabolic process	0	1
GO:0046485	Biological Process	ether lipid metabolic process	0	1
GO:0016620	Molecular Function	oxidoreductase activity, acting on the aldehyde or oxo group of donors, NAD or NADP as acceptor	0	3
GO:0047150	Molecular Function	betaine-homocysteine S-methyltransferase activity	0	1
GO:0016903	Molecular Function	oxidoreductase activity, acting on the aldehyde or oxo group of donors	0	3
GO:0044270	Biological Process	cellular nitrogen compound catabolic process	0	3
GO:0006730	Biological Process	one-carbon metabolic process	0	1
GO:1901568	Biological Process	fatty acid derivative metabolic process	0	1
GO:0046700	Biological Process	heterocycle catabolic process	0	3
GO:1901361	Biological Process	organic cyclic compound catabolic process	0	3
GO:0008172	Molecular Function	S-methyltransferase activity	0	1
GO:0006662	Biological Process	glycerol ether metabolic process	0	1
GO:0018904	Biological Process	ether metabolic process	0	1
GO:0034472	Biological Process	snRNA 3'-end processing	0	1
GO:0043628	Biological Process	ncRNA 3'-end processing	0	1
GO:0046653	Biological Process	tetrahydrofolate metabolic process	0	1
GO:0003796	Molecular Function	lysozyme activity	0	1
GO:0016812	Molecular Function	hydrolase activity, acting on carbon-nitrogen (but not peptide) bonds, in cyclic amides	0	1
GO:0006760	Biological Process	folic acid-containing compound metabolic process	0	1
GO:0009086	Biological Process	methionine biosynthetic process	0	1
GO:0051704	Biological Process	multi-organism process	0	2
GO:0005615	Cellular Component	extracellular space	0	2
GO:0000097	Biological Process	sulfur amino acid biosynthetic process	0	1
GO:0006555	Biological Process	methionine metabolic process	0	1
GO:0009067	Biological Process	aspartate family amino acid biosynthetic process	0	1
GO:0016742	Molecular Function	hydroxymethyl-, formyl- and related transferase activity	0	1
GO:0016888	Molecular Function	endodeoxyribonuclease activity, producing 5'-phosphomonoesters	0	1
GO:0009066	Biological Process	aspartate family amino acid metabolic process	0	1
GO:0051187	Biological Process	cofactor catabolic process	0	1
GO:0042558	Biological Process	pteridine-containing compound metabolic process	0	1
GO:0043648	Biological Process	dicarboxylic acid metabolic process	0	1
GO:0044421	Cellular Component	extracellular region part	0	2
GO:0016073	Biological Process	snRNA metabolic process	0	1
GO:0016180	Biological Process	snRNA processing	0	1
GO:0042737	Biological Process	drug catabolic process	0	1
GO:0004520	Molecular Function	endodeoxyribonuclease activity	0	1
GO:0016810	Molecular Function	hydrolase activity, acting on carbon-nitrogen (but not peptide) bonds	0	2
GO:0007034	Biological Process	vacuolar transport	0	1
GO:0042219	Biological Process	cellular modified amino acid catabolic process	0	1
GO:0000096	Biological Process	sulfur amino acid metabolic process	0	1
GO:0031123	Biological Process	RNA 3'-end processing	0	1
GO:0019888	Molecular Function	protein phosphatase regulator activity	0	1
GO:0061783	Molecular Function	peptidoglycan muralytic activity	0	1
GO:0019439	Biological Process	aromatic compound catabolic process	0	2
GO:0043547	Biological Process	positive regulation of GTPase activity	0	1
GO:0004536	Molecular Function	deoxyribonuclease activity	0	1
GO:0019208	Molecular Function	phosphatase regulator activity	0	1
GO:0051345	Biological Process	positive regulation of hydrolase activity	0	1
GO:0008237	Molecular Function	metallopeptidase activity	0	3
GO:0003678	Molecular Function	DNA helicase activity	0	1
GO:0016763	Molecular Function	transferase activity, transferring pentosyl groups	0	1
GO:0044438	Cellular Component	microbody part	0	1
GO:0044439	Cellular Component	peroxisomal part	0	1
GO:0009166	Biological Process	nucleotide catabolic process	0	1
GO:1901292	Biological Process	nucleoside phosphate catabolic process	0	1
GO:0043087	Biological Process	regulation of GTPase activity	0	1
GO:0044272	Biological Process	sulfur compound biosynthetic process	0	1
GO:0006575	Biological Process	cellular modified amino acid metabolic process	0	1
GO:0004312	Molecular Function	fatty acid synthase activity	0	1
GO:0046434	Biological Process	organophosphate catabolic process	0	1
GO:0043085	Biological Process	positive regulation of catalytic activity	0	1
GO:0009116	Biological Process	nucleoside metabolic process	0	1
GO:1901657	Biological Process	glycosyl compound metabolic process	0	1
GO:0005777	Cellular Component	peroxisome	0	1
GO:0042579	Cellular Component	microbody	0	1
GO:0006721	Biological Process	terpenoid metabolic process	0	1
GO:0016054	Biological Process	organic acid catabolic process	0	1
GO:0016114	Biological Process	terpenoid biosynthetic process	0	1
GO:0033383	Biological Process	geranyl diphosphate metabolic process	0	1
GO:0033384	Biological Process	geranyl diphosphate biosynthetic process	0	1
GO:0045337	Biological Process	farnesyl diphosphate biosynthetic process	0	1
GO:0045338	Biological Process	farnesyl diphosphate metabolic process	0	1
GO:0046395	Biological Process	carboxylic acid catabolic process	0	1
GO:0034404	Biological Process	nucleobase-containing small molecule biosynthetic process	0	1
GO:0044093	Biological Process	positive regulation of molecular function	0	1
GO:0044248	Biological Process	cellular catabolic process	0	3
GO:0006644	Biological Process	phospholipid metabolic process	0	2
GO:0016811	Molecular Function	hydrolase activity, acting on carbon-nitrogen (but not peptide) bonds, in linear amides	0	1
GO:0140097	Molecular Function	catalytic activity, acting on DNA	0	2
GO:0008270	Molecular Function	zinc ion binding	0	5
GO:0030234	Molecular Function	enzyme regulator activity	0	2
GO:0004161	Molecular Function	dimethylallyltranstransferase activity	0	1
GO:0004337	Molecular Function	geranyltranstransferase activity	0	1
GO:0005096	Molecular Function	GTPase activator activity	0	1
GO:0016741	Molecular Function	transferase activity, transferring one-carbon groups	0	2
GO:0051336	Biological Process	regulation of hydrolase activity	0	1
GO:1901575	Biological Process	organic substance catabolic process	0	3
GO:0044282	Biological Process	small molecule catabolic process	0	1
GO:0005887	Cellular Component	integral component of plasma membrane	0	1
GO:0031226	Cellular Component	intrinsic component of plasma membrane	0	1
GO:1901565	Biological Process	organonitrogen compound catabolic process	0	2
GO:0030695	Molecular Function	GTPase regulator activity	0	1
GO:0004386	Molecular Function	helicase activity	0	1
GO:0051056	Biological Process	regulation of small GTPase mediated signal transduction	0	1
GO:0080019	Molecular Function	fatty-acyl-CoA reductase (alcohol-forming) activity	0	1
GO:0060589	Molecular Function	nucleoside-triphosphatase regulator activity	0	1
GO:0004659	Molecular Function	prenyltransferase activity	0	1
GO:0008047	Molecular Function	enzyme activator activity	0	1
GO:0016893	Molecular Function	endonuclease activity, active with either ribo- or deoxyribonucleic acids and producing 5'-phosphomonoesters	0	1
GO:0009056	Biological Process	catabolic process	0	3
GO:0044459	Cellular Component	plasma membrane part	0	1
GO:0004725	Molecular Function	protein tyrosine phosphatase activity	0	1
GO:0006650	Biological Process	glycerophospholipid metabolic process	0	1
GO:0034655	Biological Process	nucleobase-containing compound catabolic process	0	1
GO:0046486	Biological Process	glycerolipid metabolic process	0	1
GO:0004519	Molecular Function	endonuclease activity	0	1
GO:1902531	Biological Process	regulation of intracellular signal transduction	0	1
GO:0050790	Biological Process	regulation of catalytic activity	0	1
GO:0032259	Biological Process	methylation	0	1
GO:0006470	Biological Process	protein dephosphorylation	0	1
GO:0065009	Biological Process	regulation of molecular function	0	1
GO:0007264	Biological Process	small GTPase mediated signal transduction	0	1
GO:0008654	Biological Process	phospholipid biosynthetic process	0	1
GO:0016765	Molecular Function	transferase activity, transferring alkyl or aryl (other than methyl) groups	0	1
GO:0055085	Biological Process	transmembrane transport	0	4
GO:0006260	Biological Process	DNA replication	0	1
GO:0004721	Molecular Function	phosphoprotein phosphatase activity	0	1
GO:0098772	Molecular Function	molecular function regulator	0	2
GO:0034470	Biological Process	ncRNA processing	0	1
GO:0009966	Biological Process	regulation of signal transduction	0	1
GO:0010646	Biological Process	regulation of cell communication	0	1
GO:0048583	Biological Process	regulation of response to stimulus	0	1
GO:0016311	Biological Process	dephosphorylation	0	1
GO:0023051	Biological Process	regulation of signaling	0	1
GO:0016747	Molecular Function	transferase activity, transferring acyl groups other than amino-acyl groups	0	1
GO:0005549	Molecular Function	odorant binding	0	3
GO:0004518	Molecular Function	nuclease activity	0	1
GO:0008168	Molecular Function	methyltransferase activity	0	1
GO:0016757	Molecular Function	transferase activity, transferring glycosyl groups	0	1
GO:0016791	Molecular Function	phosphatase activity	0	1
GO:0016746	Molecular Function	transferase activity, transferring acyl groups	0	1
GO:0016887	Molecular Function	ATPase activity	0	1
GO:0042578	Molecular Function	phosphoric ester hydrolase activity	0	1
GO:0017111	Molecular Function	nucleoside-triphosphatase activity	0	2
GO:0034660	Biological Process	ncRNA metabolic process	0	1
GO:0016462	Molecular Function	pyrophosphatase activity	0	2
GO:0016818	Molecular Function	hydrolase activity, acting on acid anhydrides, in phosphorus-containing anhydrides	0	2
GO:0016817	Molecular Function	hydrolase activity, acting on acid anhydrides	0	2
GO:0005634	Cellular Component	nucleus	0	1
GO:0090407	Biological Process	organophosphate biosynthetic process	0	1
GO:0035556	Biological Process	intracellular signal transduction	0	1
GO:0006810	Biological Process	transport	0	5
GO:0006396	Biological Process	RNA processing	0	1
GO:0051234	Biological Process	establishment of localization	0	5
GO:0051179	Biological Process	localization	0	5
GO:0006259	Biological Process	DNA metabolic process	0	1
GO:0007165	Biological Process	signal transduction	0	1
GO:0007154	Biological Process	cell communication	0	1
GO:0023052	Biological Process	signaling	0	1
GO:0006464	Biological Process	cellular protein modification process	0	1
GO:0036211	Biological Process	protein modification process	0	1
GO:0043412	Biological Process	macromolecule modification	0	1
GO:0051716	Biological Process	cellular response to stimulus	0	1
GO:0050896	Biological Process	response to stimulus	0	1
GO:0044267	Biological Process	cellular protein metabolic process	0	1
F-ck vs F-30
GO ID	Class	Description	Up regulated	Downregulated
GO:0003674	Molecular Function	molecular_function	13	56
GO:0008150	Biological Process	biological_process	9	43
GO:0003824	Molecular Function	catalytic activity	7	38
GO:0005575	Cellular Component	cellular_component	7	20
GO:0008152	Biological Process	metabolic process	5	33
GO:0016491	Molecular Function	oxidoreductase activity	4	6
GO:0016020	Cellular Component	membrane	4	15
GO:0005488	Molecular Function	binding	4	28
GO:0016787	Molecular Function	hydrolase activity	3	20
GO:0055085	Biological Process	transmembrane transport	3	7
GO:0016021	Cellular Component	integral component of membrane	3	11
GO:0031224	Cellular Component	intrinsic component of membrane	3	11
GO:1901564	Biological Process	organonitrogen compound metabolic process	3	19
GO:0044425	Cellular Component	membrane part	3	11
GO:0006810	Biological Process	transport	3	8
GO:0051234	Biological Process	establishment of localization	3	8
GO:0051179	Biological Process	localization	3	8
GO:0071704	Biological Process	organic substance metabolic process	3	29
GO:0044238	Biological Process	primary metabolic process	3	26
GO:0043167	Molecular Function	ion binding	3	14
GO:0006807	Biological Process	nitrogen compound metabolic process	3	20
GO:1901363	Molecular Function	heterocyclic compound binding	3	14
GO:0097159	Molecular Function	organic cyclic compound binding	3	14
GO:0009987	Biological Process	cellular process	3	16
GO:0044281	Biological Process	small molecule metabolic process	2	8
GO:0005576	Cellular Component	extracellular region	2	2
GO:0005215	Molecular Function	transporter activity	2	6
GO:0042302	Molecular Function	structural constituent of cuticle	2	0
GO:0022857	Molecular Function	transmembrane transporter activity	2	5
GO:0016620	Molecular Function	oxidoreductase activity, acting on the aldehyde or oxo group of donors, NAD or NADP as acceptor	2	0
GO:0048037	Molecular Function	cofactor binding	2	5
GO:0016903	Molecular Function	oxidoreductase activity, acting on the aldehyde or oxo group of donors	2	0
GO:0072521	Biological Process	purine-containing compound metabolic process	2	0
GO:0036094	Molecular Function	small molecule binding	2	10
GO:0055114	Biological Process	oxidation-reduction process	2	5
GO:0043168	Molecular Function	anion binding	2	9
GO:0055086	Biological Process	nucleobase-containing small molecule metabolic process	2	0
GO:1901135	Biological Process	carbohydrate derivative metabolic process	2	1
GO:0000166	Molecular Function	nucleotide binding	2	7
GO:1901265	Molecular Function	nucleoside phosphate binding	2	7
GO:0005198	Molecular Function	structural molecule activity	2	0
GO:0044237	Biological Process	cellular metabolic process	2	14
GO:0006725	Biological Process	cellular aromatic compound metabolic process	2	2
GO:1901360	Biological Process	organic cyclic compound metabolic process	2	2
GO:0006139	Biological Process	nucleobase-containing compound metabolic process	2	1
GO:0046483	Biological Process	heterocycle metabolic process	2	1
GO:0034641	Biological Process	cellular nitrogen compound metabolic process	2	2
GO:0044464	Cellular Component	cell part	2	2
GO:0005623	Cellular Component	cell	2	2
GO:0042737	Biological Process	drug catabolic process	1	2
GO:0008236	Molecular Function	serine-type peptidase activity	1	6
GO:0017171	Molecular Function	serine hydrolase activity	1	6
GO:0005615	Cellular Component	extracellular space	1	2
GO:0070011	Molecular Function	peptidase activity, acting on L-amino acid peptides	1	10
GO:0008233	Molecular Function	peptidase activity	1	10
GO:0044421	Cellular Component	extracellular region part	1	2
GO:0004175	Molecular Function	endopeptidase activity	1	7
GO:0006508	Biological Process	proteolysis	1	10
GO:0004252	Molecular Function	serine-type endopeptidase activity	1	4
GO:0016810	Molecular Function	hydrolase activity, acting on carbon-nitrogen (but not peptide) bonds	1	2
GO:1901136	Biological Process	carbohydrate derivative catabolic process	1	1
GO:0044282	Biological Process	small molecule catabolic process	1	2
GO:0006152	Biological Process	purine nucleoside catabolic process	1	0
GO:0006154	Biological Process	adenosine catabolic process	1	0
GO:0035337	Biological Process	fatty-acyl-CoA metabolic process	1	0
GO:0046085	Biological Process	adenosine metabolic process	1	0
GO:0046130	Biological Process	purine ribonucleoside catabolic process	1	0
GO:0046485	Biological Process	ether lipid metabolic process	1	0
GO:0072523	Biological Process	purine-containing compound catabolic process	1	0
GO:0009164	Biological Process	nucleoside catabolic process	1	0
GO:0034656	Biological Process	nucleobase-containing small molecule catabolic process	1	0
GO:0042454	Biological Process	ribonucleoside catabolic process	1	0
GO:1901568	Biological Process	fatty acid derivative metabolic process	1	0
GO:1901658	Biological Process	glycosyl compound catabolic process	1	0
GO:0009056	Biological Process	catabolic process	1	5
GO:0050662	Molecular Function	coenzyme binding	1	4
GO:1901565	Biological Process	organonitrogen compound catabolic process	1	3
GO:0006662	Biological Process	glycerol ether metabolic process	1	0
GO:0007601	Biological Process	visual perception	1	0
GO:0007602	Biological Process	phototransduction	1	0
GO:0009581	Biological Process	detection of external stimulus	1	0
GO:0009582	Biological Process	detection of abiotic stimulus	1	0
GO:0009583	Biological Process	detection of light stimulus	1	0
GO:0018904	Biological Process	ether metabolic process	1	0
GO:0004000	Molecular Function	adenosine deaminase activity	1	0
GO:1901575	Biological Process	organic substance catabolic process	1	4
GO:0050953	Biological Process	sensory perception of light stimulus	1	0
GO:0009416	Biological Process	response to light stimulus	1	0
GO:0017144	Biological Process	drug metabolic process	1	3
GO:0140096	Molecular Function	catalytic activity, acting on a protein	1	12
GO:0009314	Biological Process	response to radiation	1	0
GO:0006790	Biological Process	sulfur compound metabolic process	1	1
GO:0016814	Molecular Function	hydrolase activity, acting on carbon-nitrogen (but not peptide) bonds, in cyclic amidines	1	0
GO:0019239	Molecular Function	deaminase activity	1	0
GO:0006637	Biological Process	acyl-CoA metabolic process	1	0
GO:0035383	Biological Process	thioester metabolic process	1	0
GO:0051606	Biological Process	detection of stimulus	1	0
GO:0009605	Biological Process	response to external stimulus	1	0
GO:0016887	Molecular Function	ATPase activity	1	2
GO:0009628	Biological Process	response to abiotic stimulus	1	0
GO:0042278	Biological Process	purine nucleoside metabolic process	1	0
GO:0046128	Biological Process	purine ribonucleoside metabolic process	1	0
GO:0043190	Cellular Component	ATP-binding cassette (ABC) transporter complex	1	0
GO:0044438	Cellular Component	microbody part	1	0
GO:0044439	Cellular Component	peroxisomal part	1	0
GO:0019439	Biological Process	aromatic compound catabolic process	1	1
GO:0044248	Biological Process	cellular catabolic process	1	3
GO:1901361	Biological Process	organic cyclic compound catabolic process	1	1
GO:0098533	Cellular Component	ATPase dependent transmembrane transport complex	1	0
GO:0006732	Biological Process	coenzyme metabolic process	1	1
GO:0016614	Molecular Function	oxidoreductase activity, acting on CH-OH group of donors	1	1
GO:0009119	Biological Process	ribonucleoside metabolic process	1	0
GO:0033865	Biological Process	nucleoside bisphosphate metabolic process	1	0
GO:0033875	Biological Process	ribonucleoside bisphosphate metabolic process	1	0
GO:0034032	Biological Process	purine nucleoside bisphosphate metabolic process	1	0
GO:0009116	Biological Process	nucleoside metabolic process	1	0
GO:1901657	Biological Process	glycosyl compound metabolic process	1	0
GO:0006629	Biological Process	lipid metabolic process	1	3
GO:0005777	Cellular Component	peroxisome	1	0
GO:0042579	Cellular Component	microbody	1	0
GO:1902495	Cellular Component	transmembrane transporter complex	1	0
GO:1990351	Cellular Component	transporter complex	1	0
GO:0051186	Biological Process	cofactor metabolic process	1	1
GO:0044255	Biological Process	cellular lipid metabolic process	1	2
GO:0006644	Biological Process	phospholipid metabolic process	1	1
GO:0008144	Molecular Function	drug binding	1	8
GO:0080019	Molecular Function	fatty-acyl-CoA reductase (alcohol-forming) activity	1	0
GO:0019538	Biological Process	protein metabolic process	1	12
GO:1904949	Cellular Component	ATPase complex	1	0
GO:0006650	Biological Process	glycerophospholipid metabolic process	1	0
GO:0034655	Biological Process	nucleobase-containing compound catabolic process	1	0
GO:0098797	Cellular Component	plasma membrane protein complex	1	0
GO:0046486	Biological Process	glycerolipid metabolic process	1	0
GO:0044270	Biological Process	cellular nitrogen compound catabolic process	1	0
GO:0046700	Biological Process	heterocycle catabolic process	1	0
GO:0004497	Molecular Function	monooxygenase activity	1	0
GO:0050660	Molecular Function	flavin adenine dinucleotide binding	1	0
GO:0017111	Molecular Function	nucleoside-triphosphatase activity	1	2
GO:0005524	Molecular Function	ATP binding	1	5
GO:0032559	Molecular Function	adenyl ribonucleotide binding	1	5
GO:0005506	Molecular Function	iron ion binding	1	1
GO:0030554	Molecular Function	adenyl nucleotide binding	1	5
GO:0016462	Molecular Function	pyrophosphatase activity	1	2
GO:0097367	Molecular Function	carbohydrate derivative binding	1	7
GO:0020037	Molecular Function	heme binding	1	1
GO:0016818	Molecular Function	hydrolase activity, acting on acid anhydrides, in phosphorus-containing anhydrides	1	2
GO:0046906	Molecular Function	tetrapyrrole binding	1	1
GO:0016817	Molecular Function	hydrolase activity, acting on acid anhydrides	1	2
GO:0035639	Molecular Function	purine ribonucleoside triphosphate binding	1	6
GO:0032555	Molecular Function	purine ribonucleotide binding	1	6
GO:0017076	Molecular Function	purine nucleotide binding	1	6
GO:0016705	Molecular Function	oxidoreductase activity, acting on paired donors, with incorporation or reduction of molecular oxygen	1	1
GO:0032553	Molecular Function	ribonucleotide binding	1	6
GO:0004930	Molecular Function	G protein-coupled receptor activity	1	0
GO:0009150	Biological Process	purine ribonucleotide metabolic process	1	0
GO:0006163	Biological Process	purine nucleotide metabolic process	1	0
GO:0009259	Biological Process	ribonucleotide metabolic process	1	0
GO:0019693	Biological Process	ribose phosphate metabolic process	1	0
GO:0005549	Molecular Function	odorant binding	1	1
GO:0004888	Molecular Function	transmembrane signaling receptor activity	1	2
GO:0038023	Molecular Function	signaling receptor activity	1	2
GO:0043169	Molecular Function	cation binding	1	5
GO:0060089	Molecular Function	molecular transducer activity	1	2
GO:0043603	Biological Process	cellular amide metabolic process	1	1
GO:0046914	Molecular Function	transition metal ion binding	1	2
GO:0019637	Biological Process	organophosphate metabolic process	1	1
GO:0046872	Molecular Function	metal ion binding	1	4
GO:0009117	Biological Process	nucleotide metabolic process	1	0
GO:0006753	Biological Process	nucleoside phosphate metabolic process	1	0
GO:0007186	Biological Process	G protein-coupled receptor signaling pathway	1	0
GO:0044459	Cellular Component	plasma membrane part	1	0
GO:0005886	Cellular Component	plasma membrane	1	0
GO:0071944	Cellular Component	cell periphery	1	0
GO:0098796	Cellular Component	membrane protein complex	1	0
GO:0006796	Biological Process	phosphate-containing compound metabolic process	1	3
GO:0006793	Biological Process	phosphorus metabolic process	1	3
GO:1902494	Cellular Component	catalytic complex	1	0
GO:0050896	Biological Process	response to stimulus	1	3
GO:0009058	Biological Process	biosynthetic process	1	6
GO:0007165	Biological Process	signal transduction	1	1
GO:0007154	Biological Process	cell communication	1	1
GO:0023052	Biological Process	signaling	1	1
GO:0007600	Biological Process	sensory perception	1	0
GO:0050877	Biological Process	nervous system process	1	0
GO:0003008	Biological Process	system process	1	0
GO:0051716	Biological Process	cellular response to stimulus	1	1
GO:0043170	Biological Process	macromolecule metabolic process	1	14
GO:0032501	Biological Process	multicellular organismal process	1	0
GO:0044444	Cellular Component	cytoplasmic part	1	0
GO:0043227	Cellular Component	membrane-bounded organelle	1	2
GO:0065007	Biological Process	biological regulation	1	3
GO:0044446	Cellular Component	intracellular organelle part	1	0
GO:0050794	Biological Process	regulation of cellular process	1	2
GO:0044422	Cellular Component	organelle part	1	0
GO:0043226	Cellular Component	organelle	1	3
GO:0005737	Cellular Component	cytoplasm	1	0
GO:0043231	Cellular Component	intracellular membrane-bounded organelle	1	1
GO:0050789	Biological Process	regulation of biological process	1	2
GO:0043229	Cellular Component	intracellular organelle	1	2
GO:0032991	Cellular Component	protein-containing complex	1	0
GO:0044424	Cellular Component	intracellular part	1	2
GO:0005622	Cellular Component	intracellular	1	2
GO:0009069	Biological Process	serine family amino acid metabolic process	0	3
GO:0006564	Biological Process	L-serine biosynthetic process	0	2
GO:1901605	Biological Process	alpha-amino acid metabolic process	0	4
GO:0006563	Biological Process	L-serine metabolic process	0	2
GO:0004185	Molecular Function	serine-type carboxypeptidase activity	0	2
GO:0016831	Molecular Function	carboxy-lyase activity	0	3
GO:0070008	Molecular Function	serine-type exopeptidase activity	0	2
GO:0016830	Molecular Function	carbon-carbon lyase activity	0	3
GO:0009070	Biological Process	serine family amino acid biosynthetic process	0	2
GO:0030170	Molecular Function	pyridoxal phosphate binding	0	3
GO:0070279	Molecular Function	vitamin B6 binding	0	3
GO:0004180	Molecular Function	carboxypeptidase activity	0	2
GO:0004047	Molecular Function	aminomethyltransferase activity	0	1
GO:0004411	Molecular Function	homogentisate 1,2-dioxygenase activity	0	1
GO:0004611	Molecular Function	phosphoenolpyruvate carboxykinase activity	0	1
GO:0004613	Molecular Function	phosphoenolpyruvate carboxykinase (GTP) activity	0	1
GO:0004617	Molecular Function	phosphoglycerate dehydrogenase activity	0	1
GO:0004647	Molecular Function	phosphoserine phosphatase activity	0	1
GO:0008238	Molecular Function	exopeptidase activity	0	3
GO:0006520	Biological Process	cellular amino acid metabolic process	0	5
GO:1901606	Biological Process	alpha-amino acid catabolic process	0	2
GO:0019752	Biological Process	carboxylic acid metabolic process	0	6
GO:0043436	Biological Process	oxoacid metabolic process	0	6
GO:0005975	Biological Process	carbohydrate metabolic process	0	5
GO:0006082	Biological Process	organic acid metabolic process	0	6
GO:0006570	Biological Process	tyrosine metabolic process	0	1
GO:0009404	Biological Process	toxin metabolic process	0	1
GO:0009407	Biological Process	toxin catabolic process	0	1
GO:0017085	Biological Process	response to insecticide	0	1
GO:0004553	Molecular Function	hydrolase activity, hydrolyzing O-glycosyl compounds	0	3
GO:0003841	Molecular Function	1-acylglycerol-3-phosphate O-acyltransferase activity	0	1
GO:0004555	Molecular Function	alpha,alpha-trehalase activity	0	1
GO:0015927	Molecular Function	trehalase activity	0	1
GO:0017040	Molecular Function	N-acylsphingosine amidohydrolase activity	0	1
GO:0042171	Molecular Function	lysophosphatidic acid acyltransferase activity	0	1
GO:0071617	Molecular Function	lysophospholipid acyltransferase activity	0	1
GO:0102121	Molecular Function	ceramidase activity	0	1
GO:0016798	Molecular Function	hydrolase activity, acting on glycosyl bonds	0	3
GO:0009063	Biological Process	cellular amino acid catabolic process	0	2
GO:0008652	Biological Process	cellular amino acid biosynthetic process	0	2
GO:1901607	Biological Process	alpha-amino acid biosynthetic process	0	2
GO:0006558	Biological Process	L-phenylalanine metabolic process	0	1
GO:0006559	Biological Process	L-phenylalanine catabolic process	0	1
GO:0006672	Biological Process	ceramide metabolic process	0	1
GO:1902221	Biological Process	erythrose 4-phosphate/phosphoenolpyruvate family amino acid metabolic process	0	1
GO:1902222	Biological Process	erythrose 4-phosphate/phosphoenolpyruvate family amino acid catabolic process	0	1
GO:0019318	Biological Process	hexose metabolic process	0	2
GO:0016811	Molecular Function	hydrolase activity, acting on carbon-nitrogen (but not peptide) bonds, in linear amides	0	2
GO:0005996	Biological Process	monosaccharide metabolic process	0	2
GO:0019842	Molecular Function	vitamin binding	0	3
GO:0004222	Molecular Function	metalloendopeptidase activity	0	3
GO:0000977	Molecular Function	RNA polymerase II regulatory region sequence-specific DNA binding	0	1
GO:0001012	Molecular Function	RNA polymerase II regulatory region DNA binding	0	1
GO:0004478	Molecular Function	methionine adenosyltransferase activity	0	1
GO:0008237	Molecular Function	metallopeptidase activity	0	4
GO:0005984	Biological Process	disaccharide metabolic process	0	1
GO:0005991	Biological Process	trehalose metabolic process	0	1
GO:0006013	Biological Process	mannose metabolic process	0	1
GO:0006546	Biological Process	glycine catabolic process	0	1
GO:0006556	Biological Process	S-adenosylmethionine biosynthetic process	0	1
GO:0009071	Biological Process	serine family amino acid catabolic process	0	1
GO:0019748	Biological Process	secondary metabolic process	0	1
GO:0046500	Biological Process	S-adenosylmethionine metabolic process	0	1
GO:0016054	Biological Process	organic acid catabolic process	0	2
GO:0046395	Biological Process	carboxylic acid catabolic process	0	2
GO:0010038	Biological Process	response to metal ion	0	1
GO:0042135	Biological Process	neurotransmitter catabolic process	0	1
GO:0016411	Molecular Function	acylglycerol O-acyltransferase activity	0	1
GO:0042834	Molecular Function	peptidoglycan binding	0	1
GO:0000270	Biological Process	peptidoglycan metabolic process	0	1
GO:0006026	Biological Process	aminoglycan catabolic process	0	1
GO:0006027	Biological Process	glycosaminoglycan catabolic process	0	1
GO:0006094	Biological Process	gluconeogenesis	0	1
GO:0006544	Biological Process	glycine metabolic process	0	1
GO:0009074	Biological Process	aromatic amino acid family catabolic process	0	1
GO:0009253	Biological Process	peptidoglycan catabolic process	0	1
GO:0009311	Biological Process	oligosaccharide metabolic process	0	1
GO:0019319	Biological Process	hexose biosynthetic process	0	1
GO:0046364	Biological Process	monosaccharide biosynthetic process	0	1
GO:0010035	Biological Process	response to inorganic substance	0	1
GO:0032011	Biological Process	ARF protein signal transduction	0	1
GO:0032012	Biological Process	regulation of ARF protein signal transduction	0	1
GO:0000976	Molecular Function	transcription regulatory region sequence-specific DNA binding	0	1
GO:0008745	Molecular Function	N-acetylmuramoyl-L-alanine amidase activity	0	1
GO:0016829	Molecular Function	lyase activity	0	3
GO:0001067	Molecular Function	regulatory region nucleic acid binding	0	1
GO:0004587	Molecular Function	ornithine-oxo-acid transaminase activity	0	1
GO:0005086	Molecular Function	ARF guanyl-nucleotide exchange factor activity	0	1
GO:0008241	Molecular Function	peptidyl-dipeptidase activity	0	1
GO:0044212	Molecular Function	transcription regulatory region DNA binding	0	1
GO:0006006	Biological Process	glucose metabolic process	0	1
GO:0009636	Biological Process	response to toxic substance	0	1
GO:0045087	Biological Process	innate immune response	0	1
GO:0098754	Biological Process	detoxification	0	1
GO:0044283	Biological Process	small molecule biosynthetic process	0	3
GO:0005539	Molecular Function	glycosaminoglycan binding	0	1
GO:1990837	Molecular Function	sequence-specific double-stranded DNA binding	0	1
GO:0030203	Biological Process	glycosaminoglycan metabolic process	0	1
GO:0042133	Biological Process	neurotransmitter metabolic process	0	1
GO:0016702	Molecular Function	oxidoreductase activity, acting on single donors with incorporation of molecular oxygen, incorporation of two atoms of oxygen	0	1
GO:0061783	Molecular Function	peptidoglycan muralytic activity	0	1
GO:0004559	Molecular Function	alpha-mannosidase activity	0	1
GO:0015923	Molecular Function	mannosidase activity	0	1
GO:0016701	Molecular Function	oxidoreductase activity, acting on single donors with incorporation of molecular oxygen	0	1
GO:0005230	Molecular Function	extracellular ligand-gated ion channel activity	0	2
GO:0046394	Biological Process	carboxylic acid biosynthetic process	0	2
GO:0016053	Biological Process	organic acid biosynthetic process	0	2
GO:0045944	Biological Process	positive regulation of transcription by RNA polymerase II	0	1
GO:0015276	Molecular Function	ligand-gated ion channel activity	0	2
GO:0022834	Molecular Function	ligand-gated channel activity	0	2
GO:0051213	Molecular Function	dioxygenase activity	0	1
GO:0006665	Biological Process	sphingolipid metabolic process	0	1
GO:0009072	Biological Process	aromatic amino acid family metabolic process	0	1
GO:0008483	Molecular Function	transaminase activity	0	1
GO:0016769	Molecular Function	transferase activity, transferring nitrogenous groups	0	1
GO:0006955	Biological Process	immune response	0	1
GO:0045893	Biological Process	positive regulation of transcription, DNA-templated	0	1
GO:0005328	Molecular Function	neurotransmitter:sodium symporter activity	0	1
GO:0015370	Molecular Function	solute:sodium symporter activity	0	1
GO:0006952	Biological Process	defense response	0	1
GO:0051254	Biological Process	positive regulation of RNA metabolic process	0	1
GO:1902680	Biological Process	positive regulation of RNA biosynthetic process	0	1
GO:1903508	Biological Process	positive regulation of nucleic acid-templated transcription	0	1
GO:0001505	Biological Process	regulation of neurotransmitter levels	0	1
GO:0005326	Molecular Function	neurotransmitter transporter activity	0	1
GO:0010628	Biological Process	positive regulation of gene expression	0	1
GO:0045935	Biological Process	positive regulation of nucleobase-containing compound metabolic process	0	1
GO:0008083	Molecular Function	growth factor activity	0	1
GO:0008374	Molecular Function	O-acyltransferase activity	0	1
GO:0010557	Biological Process	positive regulation of macromolecule biosynthetic process	0	1
GO:0016051	Biological Process	carbohydrate biosynthetic process	0	1
GO:0031328	Biological Process	positive regulation of cellular biosynthetic process	0	1
GO:0015294	Molecular Function	solute:cation symporter activity	0	1
GO:0002376	Biological Process	immune system process	0	1
GO:0009891	Biological Process	positive regulation of biosynthetic process	0	1
GO:0003690	Molecular Function	double-stranded DNA binding	0	1
GO:0016042	Biological Process	lipid catabolic process	0	1
GO:0044262	Biological Process	cellular carbohydrate metabolic process	0	1
GO:0044272	Biological Process	sulfur compound biosynthetic process	0	1
GO:0022839	Molecular Function	ion gated channel activity	0	2
GO:0022836	Molecular Function	gated channel activity	0	2
GO:0015075	Molecular Function	ion transmembrane transporter activity	0	4
GO:0005319	Molecular Function	lipid transporter activity	0	1
GO:0015293	Molecular Function	symporter activity	0	1
GO:0015081	Molecular Function	sodium ion transmembrane transporter activity	0	1
GO:0051287	Molecular Function	NAD binding	0	1
GO:0048018	Molecular Function	receptor ligand activity	0	1
GO:0030545	Molecular Function	receptor regulator activity	0	1
GO:0034220	Biological Process	ion transmembrane transport	0	2
GO:0006643	Biological Process	membrane lipid metabolic process	0	1
GO:0051173	Biological Process	positive regulation of nitrogen compound metabolic process	0	1
GO:0010604	Biological Process	positive regulation of macromolecule metabolic process	0	1
GO:0030246	Molecular Function	carbohydrate binding	0	1
GO:0031325	Biological Process	positive regulation of cellular metabolic process	0	1
GO:0046578	Biological Process	regulation of Ras protein signal transduction	0	1
GO:0016616	Molecular Function	oxidoreductase activity, acting on the CH-OH group of donors, NAD or NADP as acceptor	0	1
GO:0009893	Biological Process	positive regulation of metabolic process	0	1
GO:0010033	Biological Process	response to organic substance	0	1
GO:0030029	Biological Process	actin filament-based process	0	1
GO:0030036	Biological Process	actin cytoskeleton organization	0	1
GO:0007265	Biological Process	Ras protein signal transduction	0	1
GO:0051056	Biological Process	regulation of small GTPase mediated signal transduction	0	1
GO:0006869	Biological Process	lipid transport	0	1
GO:0005216	Molecular Function	ion channel activity	0	2
GO:0022838	Molecular Function	substrate-specific channel activity	0	2
GO:0015291	Molecular Function	secondary active transmembrane transporter activity	0	1
GO:0015318	Molecular Function	inorganic molecular entity transmembrane transporter activity	0	3
GO:0010876	Biological Process	lipid localization	0	1
GO:0004521	Molecular Function	endoribonuclease activity	0	1
GO:0015267	Molecular Function	channel activity	0	2
GO:0022803	Molecular Function	passive transmembrane transporter activity	0	2
GO:0009108	Biological Process	coenzyme biosynthetic process	0	1
GO:0006811	Biological Process	ion transport	0	3
GO:0005102	Molecular Function	signaling receptor binding	0	1
GO:0005085	Molecular Function	guanyl-nucleotide exchange factor activity	0	1
GO:0008324	Molecular Function	cation transmembrane transporter activity	0	2
GO:0004540	Molecular Function	ribonuclease activity	0	1
GO:1902531	Biological Process	regulation of intracellular signal transduction	0	1
GO:0004519	Molecular Function	endonuclease activity	0	1
GO:0006022	Biological Process	aminoglycan metabolic process	0	1
GO:0042221	Biological Process	response to chemical	0	1
GO:0051188	Biological Process	cofactor biosynthetic process	0	1
GO:0006357	Biological Process	regulation of transcription by RNA polymerase II	0	1
GO:0048522	Biological Process	positive regulation of cellular process	0	1
GO:0016765	Molecular Function	transferase activity, transferring alkyl or aryl (other than methyl) groups	0	1
GO:0007264	Biological Process	small GTPase mediated signal transduction	0	1
GO:0008654	Biological Process	phospholipid biosynthetic process	0	1
GO:0048518	Biological Process	positive regulation of biological process	0	1
GO:0098772	Molecular Function	molecular function regulator	0	2
GO:0016758	Molecular Function	transferase activity, transferring hexosyl groups	0	1
GO:0051020	Molecular Function	GTPase binding	0	1
GO:0016747	Molecular Function	transferase activity, transferring acyl groups other than amino-acyl groups	0	1
GO:0046873	Molecular Function	metal ion transmembrane transporter activity	0	1
GO:0015077	Molecular Function	monovalent inorganic cation transmembrane transporter activity	0	1
GO:0022804	Molecular Function	active transmembrane transporter activity	0	1
GO:0004518	Molecular Function	nuclease activity	0	1
GO:0008168	Molecular Function	methyltransferase activity	0	1
GO:0016741	Molecular Function	transferase activity, transferring one-carbon groups	0	1
GO:0019899	Molecular Function	enzyme binding	0	1
GO:0016757	Molecular Function	transferase activity, transferring glycosyl groups	0	1
GO:0016791	Molecular Function	phosphatase activity	0	1
GO:0016746	Molecular Function	transferase activity, transferring acyl groups	0	1
GO:0004672	Molecular Function	protein kinase activity	0	2
GO:0009966	Biological Process	regulation of signal transduction	0	1
GO:0010646	Biological Process	regulation of cell communication	0	1
GO:0048583	Biological Process	regulation of response to stimulus	0	1
GO:0006366	Biological Process	transcription by RNA polymerase II	0	1
GO:0023051	Biological Process	regulation of signaling	0	1
GO:0007010	Biological Process	cytoskeleton organization	0	1
GO:0046983	Molecular Function	protein dimerization activity	0	1
GO:0022890	Molecular Function	inorganic cation transmembrane transporter activity	0	1
GO:0042578	Molecular Function	phosphoric ester hydrolase activity	0	1
GO:0005525	Molecular Function	GTP binding	0	1
GO:0032561	Molecular Function	guanyl ribonucleotide binding	0	1
GO:0019001	Molecular Function	guanyl nucleotide binding	0	1
GO:0001883	Molecular Function	purine nucleoside binding	0	1
GO:0032550	Molecular Function	purine ribonucleoside binding	0	1
GO:0043565	Molecular Function	sequence-specific DNA binding	0	1
GO:0016773	Molecular Function	phosphotransferase activity, alcohol group as acceptor	0	2
GO:0005509	Molecular Function	calcium ion binding	0	1
GO:0032549	Molecular Function	ribonucleoside binding	0	1
GO:0001882	Molecular Function	nucleoside binding	0	1
GO:0016740	Molecular Function	transferase activity	0	7
GO:0140098	Molecular Function	catalytic activity, acting on RNA	0	1
GO:0016301	Molecular Function	kinase activity	0	2
GO:0016788	Molecular Function	hydrolase activity, acting on ester bonds	0	2
GO:0016772	Molecular Function	transferase activity, transferring phosphorus-containing groups	0	2
GO:0008610	Biological Process	lipid biosynthetic process	0	1
GO:0006468	Biological Process	protein phosphorylation	0	2
GO:0065008	Biological Process	regulation of biological quality	0	1
GO:0009057	Biological Process	macromolecule catabolic process	0	1
GO:0006812	Biological Process	cation transport	0	1
GO:0003677	Molecular Function	DNA binding	0	2
GO:0005856	Cellular Component	cytoskeleton	0	1
GO:0016310	Biological Process	phosphorylation	0	2
GO:0090407	Biological Process	organophosphate biosynthetic process	0	1
GO:0035556	Biological Process	intracellular signal transduction	0	1
GO:0006950	Biological Process	response to stress	0	1
GO:0033036	Biological Process	macromolecule localization	0	1
GO:0071702	Biological Process	organic substance transport	0	1
GO:1901566	Biological Process	organonitrogen compound biosynthetic process	0	2
GO:0006996	Biological Process	organelle organization	0	1
GO:1901576	Biological Process	organic substance biosynthetic process	0	6
GO:0043228	Cellular Component	non-membrane-bounded organelle	0	1
GO:0043232	Cellular Component	intracellular non-membrane-bounded organelle	0	1
GO:0008270	Molecular Function	zinc ion binding	0	1
GO:0006355	Biological Process	regulation of transcription, DNA-templated	0	1
GO:1903506	Biological Process	regulation of nucleic acid-templated transcription	0	1
GO:2001141	Biological Process	regulation of RNA biosynthetic process	0	1
GO:0051252	Biological Process	regulation of RNA metabolic process	0	1
GO:0019219	Biological Process	regulation of nucleobase-containing compound metabolic process	0	1
GO:2000112	Biological Process	regulation of cellular macromolecule biosynthetic process	0	1
GO:0010556	Biological Process	regulation of macromolecule biosynthetic process	0	1
GO:0006464	Biological Process	cellular protein modification process	0	2
GO:0036211	Biological Process	protein modification process	0	2
GO:0031326	Biological Process	regulation of cellular biosynthetic process	0	1
GO:0009889	Biological Process	regulation of biosynthetic process	0	1
GO:0044249	Biological Process	cellular biosynthetic process	0	5
GO:0010468	Biological Process	regulation of gene expression	0	1
GO:0051171	Biological Process	regulation of nitrogen compound metabolic process	0	1
GO:0016043	Biological Process	cellular component organization	0	1
GO:0080090	Biological Process	regulation of primary metabolic process	0	1
GO:0031323	Biological Process	regulation of cellular metabolic process	0	1
GO:0006351	Biological Process	transcription, DNA-templated	0	1
GO:0043412	Biological Process	macromolecule modification	0	2
GO:0097659	Biological Process	nucleic acid-templated transcription	0	1
GO:0032774	Biological Process	RNA biosynthetic process	0	1
GO:0060255	Biological Process	regulation of macromolecule metabolic process	0	1
GO:0005515	Molecular Function	protein binding	0	9
GO:0071840	Biological Process	cellular component organization or biogenesis	0	1
GO:0019222	Biological Process	regulation of metabolic process	0	1
GO:0034654	Biological Process	nucleobase-containing compound biosynthetic process	0	1
GO:0005634	Cellular Component	nucleus	0	1
GO:0019438	Biological Process	aromatic compound biosynthetic process	0	1
GO:0018130	Biological Process	heterocycle biosynthetic process	0	1
GO:1901362	Biological Process	organic cyclic compound biosynthetic process	0	1
GO:0044267	Biological Process	cellular protein metabolic process	0	2
GO:0016070	Biological Process	RNA metabolic process	0	1
GO:0034645	Biological Process	cellular macromolecule biosynthetic process	0	1
GO:0009059	Biological Process	macromolecule biosynthetic process	0	1
GO:0044271	Biological Process	cellular nitrogen compound biosynthetic process	0	1
GO:0010467	Biological Process	gene expression	0	1
GO:0003676	Molecular Function	nucleic acid binding	0	3
GO:0090304	Biological Process	nucleic acid metabolic process	0	1
GO:0044260	Biological Process	cellular macromolecule metabolic process	0	3
BC-30 vs F-30
GO ID	Class	Description	Up regulated	Downregulated
GO:0003674	Molecular Function	molecular_function	886	138
GO:0005488	Molecular Function	binding	660	62
GO:0008150	Biological Process	biological_process	577	105
GO:0009987	Biological Process	cellular process	403	42
GO:1901363	Molecular Function	heterocyclic compound binding	371	29
GO:0097159	Molecular Function	organic cyclic compound binding	371	29
GO:0008152	Biological Process	metabolic process	360	85
GO:0003824	Molecular Function	catalytic activity	347	94
GO:0005575	Cellular Component	cellular_component	317	46
GO:0071704	Biological Process	organic substance metabolic process	314	71
GO:0044238	Biological Process	primary metabolic process	298	59
GO:0006807	Biological Process	nitrogen compound metabolic process	278	55
GO:0043170	Biological Process	macromolecule metabolic process	263	44
GO:0044237	Biological Process	cellular metabolic process	255	33
GO:0043167	Molecular Function	ion binding	248	31
GO:0005515	Molecular Function	protein binding	247	13
GO:0003676	Molecular Function	nucleic acid binding	239	8
GO:0044260	Biological Process	cellular macromolecule metabolic process	187	6
GO:0044464	Cellular Component	cell part	180	14
GO:0005623	Cellular Component	cell	180	14
GO:0065007	Biological Process	biological regulation	177	9
GO:0050789	Biological Process	regulation of biological process	169	8
GO:0050794	Biological Process	regulation of cellular process	161	8
GO:0005622	Cellular Component	intracellular	161	12
GO:0016020	Cellular Component	membrane	157	21
GO:0016787	Molecular Function	hydrolase activity	155	53
GO:0034641	Biological Process	cellular nitrogen compound metabolic process	150	6
GO:1901564	Biological Process	organonitrogen compound metabolic process	149	52
GO:0044424	Cellular Component	intracellular part	149	11
GO:1901360	Biological Process	organic cyclic compound metabolic process	148	8
GO:0006725	Biological Process	cellular aromatic compound metabolic process	147	6
GO:0046483	Biological Process	heterocycle metabolic process	146	5
GO:0006139	Biological Process	nucleobase-containing compound metabolic process	145	3
GO:0043226	Cellular Component	organelle	131	11
GO:0019538	Biological Process	protein metabolic process	130	31
GO:0043229	Cellular Component	intracellular organelle	130	10
GO:0090304	Biological Process	nucleic acid metabolic process	130	3
GO:0036094	Molecular Function	small molecule binding	126	13
GO:0043169	Molecular Function	cation binding	125	21
GO:0043168	Molecular Function	anion binding	125	10
GO:0046872	Molecular Function	metal ion binding	124	20
GO:0000166	Molecular Function	nucleotide binding	119	9
GO:1901265	Molecular Function	nucleoside phosphate binding	119	9
GO:0050896	Biological Process	response to stimulus	118	8
GO:0051716	Biological Process	cellular response to stimulus	115	5
GO:0016740	Molecular Function	transferase activity	114	9
GO:0097367	Molecular Function	carbohydrate derivative binding	113	15
GO:0140096	Molecular Function	catalytic activity, acting on a protein	112	31
GO:0017076	Molecular Function	purine nucleotide binding	106	5
GO:0032553	Molecular Function	ribonucleotide binding	106	5
GO:0032555	Molecular Function	purine ribonucleotide binding	105	5
GO:0035639	Molecular Function	purine ribonucleoside triphosphate binding	104	5
GO:0043227	Cellular Component	membrane-bounded organelle	103	8
GO:0007154	Biological Process	cell communication	102	5
GO:0023052	Biological Process	signaling	101	5
GO:0043231	Cellular Component	intracellular membrane-bounded organelle	101	7
GO:0044425	Cellular Component	membrane part	101	17
GO:0008144	Molecular Function	drug binding	100	14
GO:0010467	Biological Process	gene expression	98	1
GO:0009058	Biological Process	biosynthetic process	98	8
GO:0016021	Cellular Component	integral component of membrane	97	17
GO:0031224	Cellular Component	intrinsic component of membrane	97	17
GO:0007165	Biological Process	signal transduction	96	5
GO:0032559	Molecular Function	adenyl ribonucleotide binding	93	3
GO:0030554	Molecular Function	adenyl nucleotide binding	93	3
GO:0044267	Biological Process	cellular protein metabolic process	93	3
GO:0044249	Biological Process	cellular biosynthetic process	93	8
GO:1901576	Biological Process	organic substance biosynthetic process	93	8
GO:0005524	Molecular Function	ATP binding	92	3
GO:0005634	Cellular Component	nucleus	91	0
GO:0051179	Biological Process	localization	89	10
GO:0016070	Biological Process	RNA metabolic process	88	1
GO:0006810	Biological Process	transport	87	8
GO:0051234	Biological Process	establishment of localization	87	8
GO:0043412	Biological Process	macromolecule modification	86	3
GO:0046914	Molecular Function	transition metal ion binding	85	15
GO:0006464	Biological Process	cellular protein modification process	80	3
GO:0036211	Biological Process	protein modification process	80	3
GO:0006796	Biological Process	phosphate-containing compound metabolic process	79	6
GO:0006793	Biological Process	phosphorus metabolic process	79	6
GO:0032991	Cellular Component	protein-containing complex	73	2
GO:0034645	Biological Process	cellular macromolecule biosynthetic process	73	1
GO:0009059	Biological Process	macromolecule biosynthetic process	73	1
GO:0044271	Biological Process	cellular nitrogen compound biosynthetic process	71	3
GO:0044422	Cellular Component	organelle part	67	6
GO:0044446	Cellular Component	intracellular organelle part	66	6
GO:0003677	Molecular Function	DNA binding	64	1
GO:0019438	Biological Process	aromatic compound biosynthetic process	63	4
GO:1901362	Biological Process	organic cyclic compound biosynthetic process	63	6
GO:0018130	Biological Process	heterocycle biosynthetic process	63	3
GO:0060255	Biological Process	regulation of macromolecule metabolic process	62	2
GO:0019222	Biological Process	regulation of metabolic process	62	2
GO:0034654	Biological Process	nucleobase-containing compound biosynthetic process	62	1
GO:0010468	Biological Process	regulation of gene expression	59	1
GO:0016772	Molecular Function	transferase activity, transferring phosphorus-containing groups	58	2
GO:0005215	Molecular Function	transporter activity	58	6
GO:0016788	Molecular Function	hydrolase activity, acting on ester bonds	57	14
GO:0008270	Molecular Function	zinc ion binding	57	6
GO:0071840	Biological Process	cellular component organization or biogenesis	54	1
GO:0016301	Molecular Function	kinase activity	53	2
GO:0051171	Biological Process	regulation of nitrogen compound metabolic process	53	2
GO:0080090	Biological Process	regulation of primary metabolic process	53	2
GO:0031323	Biological Process	regulation of cellular metabolic process	53	2
GO:0016773	Molecular Function	phosphotransferase activity, alcohol group as acceptor	51	2
GO:0055085	Biological Process	transmembrane transport	50	6
GO:2000112	Biological Process	regulation of cellular macromolecule biosynthetic process	50	1
GO:0010556	Biological Process	regulation of macromolecule biosynthetic process	50	1
GO:0031326	Biological Process	regulation of cellular biosynthetic process	50	1
GO:0009889	Biological Process	regulation of biosynthetic process	50	1
GO:0022857	Molecular Function	transmembrane transporter activity	50	5
GO:0016043	Biological Process	cellular component organization	50	1
GO:0006351	Biological Process	transcription, DNA-templated	50	1
GO:0097659	Biological Process	nucleic acid-templated transcription	50	1
GO:0032774	Biological Process	RNA biosynthetic process	50	1
GO:0016310	Biological Process	phosphorylation	48	3
GO:0019219	Biological Process	regulation of nucleobase-containing compound metabolic process	47	1
GO:0051252	Biological Process	regulation of RNA metabolic process	46	1
GO:0016491	Molecular Function	oxidoreductase activity	46	24
GO:0006468	Biological Process	protein phosphorylation	45	2
GO:0004672	Molecular Function	protein kinase activity	45	1
GO:0043228	Cellular Component	non-membrane-bounded organelle	45	3
GO:0043232	Cellular Component	intracellular non-membrane-bounded organelle	45	3
GO:0006355	Biological Process	regulation of transcription, DNA-templated	45	1
GO:1903506	Biological Process	regulation of nucleic acid-templated transcription	45	1
GO:2001141	Biological Process	regulation of RNA biosynthetic process	45	1
GO:0016818	Molecular Function	hydrolase activity, acting on acid anhydrides, in phosphorus-containing anhydrides	44	3
GO:0016817	Molecular Function	hydrolase activity, acting on acid anhydrides	44	3
GO:0038023	Molecular Function	signaling receptor activity	44	2
GO:0060089	Molecular Function	molecular transducer activity	44	2
GO:0017111	Molecular Function	nucleoside-triphosphatase activity	43	3
GO:0016462	Molecular Function	pyrophosphatase activity	43	3
GO:0048037	Molecular Function	cofactor binding	43	15
GO:0004888	Molecular Function	transmembrane signaling receptor activity	43	2
GO:0006259	Biological Process	DNA metabolic process	42	2
GO:0006508	Biological Process	proteolysis	41	28
GO:0006996	Biological Process	organelle organization	40	0
GO:0055114	Biological Process	oxidation-reduction process	40	17
GO:0035556	Biological Process	intracellular signal transduction	37	1
GO:0008233	Molecular Function	peptidase activity	37	28
GO:0070011	Molecular Function	peptidase activity, acting on L-amino acid peptides	36	28
GO:0015075	Molecular Function	ion transmembrane transporter activity	35	2
GO:0015318	Molecular Function	inorganic molecular entity transmembrane transporter activity	34	2
GO:0044428	Cellular Component	nuclear part	34	0
GO:0006811	Biological Process	ion transport	34	1
GO:0003723	Molecular Function	RNA binding	31	1
GO:0005737	Cellular Component	cytoplasm	31	8
GO:0007186	Biological Process	G protein-coupled receptor signaling pathway	30	2
GO:0020037	Molecular Function	heme binding	30	9
GO:0046906	Molecular Function	tetrapyrrole binding	30	9
GO:0016705	Molecular Function	oxidoreductase activity, acting on paired donors, with incorporation or reduction of molecular oxygen	30	10
GO:0006396	Biological Process	RNA processing	30	0
GO:0042578	Molecular Function	phosphoric ester hydrolase activity	29	2
GO:0015267	Molecular Function	channel activity	27	1
GO:0022803	Molecular Function	passive transmembrane transporter activity	27	1
GO:0008324	Molecular Function	cation transmembrane transporter activity	27	2
GO:0005506	Molecular Function	iron ion binding	27	9
GO:0044085	Biological Process	cellular component biogenesis	27	0
GO:0044281	Biological Process	small molecule metabolic process	27	11
GO:0022890	Molecular Function	inorganic cation transmembrane transporter activity	26	2
GO:0005216	Molecular Function	ion channel activity	26	0
GO:0022838	Molecular Function	substrate-specific channel activity	26	0
GO:0004930	Molecular Function	G protein-coupled receptor activity	25	2
GO:0005509	Molecular Function	calcium ion binding	25	4
GO:0098772	Molecular Function	molecular function regulator	25	2
GO:0008237	Molecular Function	metallopeptidase activity	24	4
GO:0006629	Biological Process	lipid metabolic process	24	14
GO:0031974	Cellular Component	membrane-enclosed lumen	24	0
GO:0043233	Cellular Component	organelle lumen	24	0
GO:0070013	Cellular Component	intracellular organelle lumen	24	0
GO:0005856	Cellular Component	cytoskeleton	23	1
GO:0031981	Cellular Component	nuclear lumen	23	0
GO:0140110	Molecular Function	transcription regulator activity	23	0
GO:0022607	Biological Process	cellular component assembly	22	0
GO:0071944	Cellular Component	cell periphery	21	2
GO:0022836	Molecular Function	gated channel activity	21	0
GO:0008092	Molecular Function	cytoskeletal protein binding	21	0
GO:0006950	Biological Process	response to stress	21	5
GO:0009056	Biological Process	catabolic process	21	9
GO:1901566	Biological Process	organonitrogen compound biosynthetic process	21	3
GO:0046873	Molecular Function	metal ion transmembrane transporter activity	20	1
GO:0022839	Molecular Function	ion gated channel activity	20	0
GO:1901575	Biological Process	organic substance catabolic process	20	9
GO:0051641	Biological Process	cellular localization	20	1
GO:0044444	Cellular Component	cytoplasmic part	20	7
GO:0005886	Cellular Component	plasma membrane	19	2
GO:0005261	Molecular Function	cation channel activity	19	0
GO:0033554	Biological Process	cellular response to stress	19	1
GO:0033036	Biological Process	macromolecule localization	19	2
GO:0071702	Biological Process	organic substance transport	19	2
GO:0016311	Biological Process	dephosphorylation	18	1
GO:0016791	Molecular Function	phosphatase activity	18	1
GO:0007166	Biological Process	cell surface receptor signaling pathway	18	3
GO:0004175	Molecular Function	endopeptidase activity	18	25
GO:0034220	Biological Process	ion transmembrane transport	18	1
GO:0006281	Biological Process	DNA repair	18	0
GO:0006974	Biological Process	cellular response to DNA damage stimulus	18	0
GO:1902494	Cellular Component	catalytic complex	18	0
GO:0019637	Biological Process	organophosphate metabolic process	18	2
GO:0032501	Biological Process	multicellular organismal process	18	8
GO:0044430	Cellular Component	cytoskeletal part	17	1
GO:0007049	Biological Process	cell cycle	17	0
GO:0007017	Biological Process	microtubule-based process	17	1
GO:0048519	Biological Process	negative regulation of biological process	17	0
GO:0051276	Biological Process	chromosome organization	17	0
GO:0006812	Biological Process	cation transport	17	0
GO:0044248	Biological Process	cellular catabolic process	17	6
GO:0003700	Molecular Function	DNA-binding transcription factor activity	17	0
GO:0043565	Molecular Function	sequence-specific DNA binding	17	0
GO:0051649	Biological Process	establishment of localization in cell	17	0
GO:0044459	Cellular Component	plasma membrane part	16	1
GO:0007264	Biological Process	small GTPase mediated signal transduction	16	0
GO:0140098	Molecular Function	catalytic activity, acting on RNA	16	1
GO:0004721	Molecular Function	phosphoprotein phosphatase activity	15	1
GO:0006470	Biological Process	protein dephosphorylation	15	1
GO:0015077	Molecular Function	monovalent inorganic cation transmembrane transporter activity	15	2
GO:0030001	Biological Process	metal ion transport	15	0
GO:0032502	Biological Process	developmental process	15	3
GO:0140097	Molecular Function	catalytic activity, acting on DNA	15	0
GO:0022402	Biological Process	cell cycle process	14	0
GO:0005694	Cellular Component	chromosome	14	1
GO:0010646	Biological Process	regulation of cell communication	14	1
GO:0023051	Biological Process	regulation of signaling	14	1
GO:0004518	Molecular Function	nuclease activity	14	1
GO:0003924	Molecular Function	GTPase activity	14	2
GO:0019899	Molecular Function	enzyme binding	14	0
GO:0034660	Biological Process	ncRNA metabolic process	14	0
GO:0043933	Biological Process	protein-containing complex subunit organization	14	0
GO:1901135	Biological Process	carbohydrate derivative metabolic process	14	10
GO:0090407	Biological Process	organophosphate biosynthetic process	14	1
GO:0046907	Biological Process	intracellular transport	14	0
GO:0006310	Biological Process	DNA recombination	13	0
GO:0044427	Cellular Component	chromosomal part	13	1
GO:0051020	Molecular Function	GTPase binding	13	0
GO:0016741	Molecular Function	transferase activity, transferring one-carbon groups	13	0
GO:0065003	Biological Process	protein-containing complex assembly	13	0
GO:0016192	Biological Process	vesicle-mediated transport	13	1
GO:0050662	Molecular Function	coenzyme binding	13	6
GO:0019001	Molecular Function	guanyl nucleotide binding	13	2
GO:0001883	Molecular Function	purine nucleoside binding	13	2
GO:0032550	Molecular Function	purine ribonucleoside binding	13	2
GO:0032549	Molecular Function	ribonucleoside binding	13	2
GO:0001882	Molecular Function	nucleoside binding	13	2
GO:0055086	Biological Process	nucleobase-containing small molecule metabolic process	13	0
GO:0071705	Biological Process	nitrogen compound transport	13	0
GO:0004713	Molecular Function	protein tyrosine kinase activity	12	0
GO:0004725	Molecular Function	protein tyrosine phosphatase activity	12	1
GO:0005085	Molecular Function	guanyl-nucleotide exchange factor activity	12	0
GO:0015630	Cellular Component	microtubule cytoskeleton	12	1
GO:0009966	Biological Process	regulation of signal transduction	12	1
GO:0048583	Biological Process	regulation of response to stimulus	12	1
GO:0007010	Biological Process	cytoskeleton organization	12	0
GO:0016071	Biological Process	mRNA metabolic process	12	0
GO:0043436	Biological Process	oxoacid metabolic process	12	10
GO:0006082	Biological Process	organic acid metabolic process	12	10
GO:0008168	Molecular Function	methyltransferase activity	12	0
GO:0016887	Molecular Function	ATPase activity	12	1
GO:0005525	Molecular Function	GTP binding	12	2
GO:0032561	Molecular Function	guanyl ribonucleotide binding	12	2
GO:0008104	Biological Process	protein localization	12	0
GO:0030594	Molecular Function	neurotransmitter receptor activity	11	0
GO:0004222	Molecular Function	metalloendopeptidase activity	11	2
GO:0000226	Biological Process	microtubule cytoskeleton organization	11	0
GO:0015276	Molecular Function	ligand-gated ion channel activity	11	0
GO:0015631	Molecular Function	tubulin binding	11	0
GO:0022834	Molecular Function	ligand-gated channel activity	11	0
GO:0003774	Molecular Function	motor activity	11	0
GO:0010629	Biological Process	negative regulation of gene expression	11	0
GO:1902531	Biological Process	regulation of intracellular signal transduction	11	1
GO:0010605	Biological Process	negative regulation of macromolecule metabolic process	11	0
GO:0009892	Biological Process	negative regulation of metabolic process	11	0
GO:0004674	Molecular Function	protein serine/threonine kinase activity	11	0
GO:0022804	Molecular Function	active transmembrane transporter activity	11	2
GO:0006366	Biological Process	transcription by RNA polymerase II	11	0
GO:0019752	Biological Process	carboxylic acid metabolic process	11	10
GO:0009057	Biological Process	macromolecule catabolic process	11	2
GO:0070727	Biological Process	cellular macromolecule localization	11	1
GO:0034613	Biological Process	cellular protein localization	11	0
GO:0015031	Biological Process	protein transport	11	0
GO:0015833	Biological Process	peptide transport	11	0
GO:0042886	Biological Process	amide transport	11	0
GO:0045184	Biological Process	establishment of protein localization	11	0
GO:0015079	Molecular Function	potassium ion transmembrane transporter activity	10	0
GO:0070925	Biological Process	organelle assembly	10	0
GO:0098660	Biological Process	inorganic ion transmembrane transport	10	0
GO:0098655	Biological Process	cation transmembrane transport	10	0
GO:0006357	Biological Process	regulation of transcription by RNA polymerase II	10	0
GO:0048856	Biological Process	anatomical structure development	10	3
GO:0048523	Biological Process	negative regulation of cellular process	10	0
GO:0006397	Biological Process	mRNA processing	10	0
GO:0016746	Molecular Function	transferase activity, transferring acyl groups	10	4
GO:0030234	Molecular Function	enzyme regulator activity	10	2
GO:0005654	Cellular Component	nucleoplasm	10	0
GO:0044451	Cellular Component	nucleoplasm part	10	0
GO:1990234	Cellular Component	transferase complex	10	0
GO:0046983	Molecular Function	protein dimerization activity	10	2
GO:0009117	Biological Process	nucleotide metabolic process	10	0
GO:0006753	Biological Process	nucleoside phosphate metabolic process	10	0
GO:1990904	Cellular Component	ribonucleoprotein complex	10	0
GO:0008081	Molecular Function	phosphoric diester hydrolase activity	9	1
GO:0004803	Molecular Function	transposase activity	9	0
GO:0006313	Biological Process	transposition, DNA-mediated	9	0
GO:0032196	Biological Process	transposition	9	0
GO:0008017	Molecular Function	microtubule binding	9	0
GO:0044877	Molecular Function	protein-containing complex binding	9	1
GO:0008289	Molecular Function	lipid binding	9	3
GO:0051056	Biological Process	regulation of small GTPase mediated signal transduction	9	0
GO:0005230	Molecular Function	extracellular ligand-gated ion channel activity	9	0
GO:0098662	Biological Process	inorganic cation transmembrane transport	9	0
GO:1901361	Biological Process	organic cyclic compound catabolic process	9	0
GO:0004842	Molecular Function	ubiquitin-protein transferase activity	9	0
GO:0016747	Molecular Function	transferase activity, transferring acyl groups other than amino-acyl groups	9	3
GO:1901565	Biological Process	organonitrogen compound catabolic process	9	7
GO:0019787	Molecular Function	ubiquitin-like protein transferase activity	9	0
GO:0006325	Biological Process	chromatin organization	9	0
GO:0034470	Biological Process	ncRNA processing	9	0
GO:0009165	Biological Process	nucleotide biosynthetic process	9	0
GO:1901293	Biological Process	nucleoside phosphate biosynthetic process	9	0
GO:0016757	Molecular Function	transferase activity, transferring glycosyl groups	9	1
GO:0044265	Biological Process	cellular macromolecule catabolic process	9	0
GO:0044255	Biological Process	cellular lipid metabolic process	9	7
GO:0006886	Biological Process	intracellular protein transport	9	0
GO:1901137	Biological Process	carbohydrate derivative biosynthetic process	9	0
GO:0098796	Cellular Component	membrane protein complex	9	1
GO:0043603	Biological Process	cellular amide metabolic process	9	1
GO:0005815	Cellular Component	microtubule organizing center	8	0
GO:0022843	Molecular Function	voltage-gated cation channel activity	8	0
GO:0015085	Molecular Function	calcium ion transmembrane transporter activity	8	0
GO:0005244	Molecular Function	voltage-gated ion channel activity	8	0
GO:0022832	Molecular Function	voltage-gated channel activity	8	0
GO:0005267	Molecular Function	potassium channel activity	8	0
GO:0007266	Biological Process	Rho protein signal transduction	8	0
GO:0006813	Biological Process	potassium ion transport	8	0
GO:0007265	Biological Process	Ras protein signal transduction	8	0
GO:0032446	Biological Process	protein modification by small protein conjugation	8	0
GO:0006520	Biological Process	cellular amino acid metabolic process	8	6
GO:0008380	Biological Process	RNA splicing	8	0
GO:0044270	Biological Process	cellular nitrogen compound catabolic process	8	0
GO:0019439	Biological Process	aromatic compound catabolic process	8	0
GO:0017016	Molecular Function	Ras GTPase binding	8	0
GO:0031267	Molecular Function	small GTPase binding	8	0
GO:0046700	Biological Process	heterocycle catabolic process	8	0
GO:0048518	Biological Process	positive regulation of biological process	8	1
GO:0015672	Biological Process	monovalent inorganic cation transport	8	0
GO:0006260	Biological Process	DNA replication	8	0
GO:0006399	Biological Process	tRNA metabolic process	8	0
GO:0070647	Biological Process	protein modification by small protein conjugation or removal	8	0
GO:0006644	Biological Process	phospholipid metabolic process	8	2
GO:0065008	Biological Process	regulation of biological quality	8	3
GO:0072521	Biological Process	purine-containing compound metabolic process	8	0
GO:0012505	Cellular Component	endomembrane system	8	2
GO:0006412	Biological Process	translation	8	0
GO:0015074	Biological Process	DNA integration	8	2
GO:0043043	Biological Process	peptide biosynthetic process	8	0
GO:0043604	Biological Process	amide biosynthetic process	8	0
GO:0006518	Biological Process	peptide metabolic process	8	0
GO:0005549	Molecular Function	odorant binding	8	0
GO:0099094	Molecular Function	ligand-gated cation channel activity	7	0
GO:0000003	Biological Process	reproduction	7	2
GO:0022414	Biological Process	reproductive process	7	2
GO:0006816	Biological Process	calcium ion transport	7	0
GO:0070838	Biological Process	divalent metal ion transport	7	0
GO:0072511	Biological Process	divalent inorganic cation transport	7	0
GO:0004497	Molecular Function	monooxygenase activity	7	6
GO:0005089	Molecular Function	Rho guanyl-nucleotide exchange factor activity	7	0
GO:0005088	Molecular Function	Ras guanyl-nucleotide exchange factor activity	7	0
GO:0016810	Molecular Function	hydrolase activity, acting on carbon-nitrogen (but not peptide) bonds	7	2
GO:0005887	Cellular Component	integral component of plasma membrane	7	1
GO:0017048	Molecular Function	Rho GTPase binding	7	0
GO:0022824	Molecular Function	transmitter-gated ion channel activity	7	0
GO:0022835	Molecular Function	transmitter-gated channel activity	7	0
GO:0007167	Biological Process	enzyme linked receptor protein signaling pathway	7	0
GO:0007059	Biological Process	chromosome segregation	7	0
GO:0035023	Biological Process	regulation of Rho protein signal transduction	7	0
GO:0006913	Biological Process	nucleocytoplasmic transport	7	0
GO:0051169	Biological Process	nuclear transport	7	0
GO:0007267	Biological Process	cell-cell signaling	7	1
GO:0031226	Cellular Component	intrinsic component of plasma membrane	7	1
GO:0015291	Molecular Function	secondary active transmembrane transporter activity	7	1
GO:0005667	Cellular Component	transcription factor complex	7	0
GO:0046578	Biological Process	regulation of Ras protein signal transduction	7	0
GO:0006869	Biological Process	lipid transport	7	1
GO:0010876	Biological Process	lipid localization	7	1
GO:0003777	Molecular Function	microtubule motor activity	7	0
GO:0032268	Biological Process	regulation of cellular protein metabolic process	7	1
GO:0051726	Biological Process	regulation of cell cycle	7	0
GO:0016567	Biological Process	protein ubiquitination	7	0
GO:0051246	Biological Process	regulation of protein metabolic process	7	1
GO:0007275	Biological Process	multicellular organism development	7	3
GO:0004519	Molecular Function	endonuclease activity	7	1
GO:0003779	Molecular Function	actin binding	7	0
GO:0072522	Biological Process	purine-containing compound biosynthetic process	7	0
GO:0048522	Biological Process	positive regulation of cellular process	7	1
GO:0065009	Biological Process	regulation of molecular function	7	1
GO:0006928	Biological Process	movement of cell or subcellular component	7	1
GO:0017144	Biological Process	drug metabolic process	7	9
GO:0034622	Biological Process	cellular protein-containing complex assembly	7	0
GO:0007600	Biological Process	sensory perception	7	2
GO:0050877	Biological Process	nervous system process	7	2
GO:0003008	Biological Process	system process	7	2
GO:0044456	Cellular Component	synapse part	6	0
GO:0045202	Cellular Component	synapse	6	0
GO:0005730	Cellular Component	nucleolus	6	0
GO:0005262	Molecular Function	calcium channel activity	6	0
GO:0005576	Cellular Component	extracellular region	6	16
GO:0007169	Biological Process	transmembrane receptor protein tyrosine kinase signaling pathway	6	0
GO:0051301	Biological Process	cell division	6	0
GO:0007268	Biological Process	chemical synaptic transmission	6	0
GO:0098916	Biological Process	anterograde trans-synaptic signaling	6	0
GO:0099536	Biological Process	synaptic signaling	6	0
GO:0099537	Biological Process	trans-synaptic signaling	6	0
GO:0061630	Molecular Function	ubiquitin protein ligase activity	6	0
GO:0061659	Molecular Function	ubiquitin-like protein ligase activity	6	0
GO:0004553	Molecular Function	hydrolase activity, hydrolyzing O-glycosyl compounds	6	5
GO:0016798	Molecular Function	hydrolase activity, acting on glycosyl bonds	6	5
GO:0070588	Biological Process	calcium ion transmembrane transport	6	0
GO:0010608	Biological Process	posttranscriptional regulation of gene expression	6	0
GO:0044093	Biological Process	positive regulation of molecular function	6	1
GO:0098813	Biological Process	nuclear chromosome segregation	6	0
GO:0006915	Biological Process	apoptotic process	6	1
GO:0015931	Biological Process	nucleobase-containing compound transport	6	0
GO:0060271	Biological Process	cilium assembly	6	0
GO:0098797	Cellular Component	plasma membrane protein complex	6	1
GO:0000228	Cellular Component	nuclear chromosome	6	0
GO:0012501	Biological Process	programmed cell death	6	1
GO:0120031	Biological Process	plasma membrane bounded cell projection assembly	6	0
GO:0008219	Biological Process	cell death	6	1
GO:0030154	Biological Process	cell differentiation	6	1
GO:0030031	Biological Process	cell projection assembly	6	0
GO:0044782	Biological Process	cilium organization	6	0
GO:0030695	Molecular Function	GTPase regulator activity	6	0
GO:0004386	Molecular Function	helicase activity	6	0
GO:1903047	Biological Process	mitotic cell cycle process	6	0
GO:0120036	Biological Process	plasma membrane bounded cell projection organization	6	0
GO:0048869	Biological Process	cellular developmental process	6	1
GO:0016569	Biological Process	covalent chromatin modification	6	0
GO:0016570	Biological Process	histone modification	6	0
GO:0030030	Biological Process	cell projection organization	6	0
GO:0000278	Biological Process	mitotic cell cycle	6	0
GO:0046903	Biological Process	secretion	6	0
GO:0060589	Molecular Function	nucleoside-triphosphatase regulator activity	6	0
GO:0008047	Molecular Function	enzyme activator activity	6	0
GO:0008757	Molecular Function	S-adenosylmethionine-dependent methyltransferase activity	6	0
GO:0005543	Molecular Function	phospholipid binding	6	0
GO:0042254	Biological Process	ribosome biogenesis	6	0
GO:0034655	Biological Process	nucleobase-containing compound catabolic process	6	0
GO:0004540	Molecular Function	ribonuclease activity	6	1
GO:0006164	Biological Process	purine nucleotide biosynthetic process	6	0
GO:0016829	Molecular Function	lyase activity	6	5
GO:0016765	Molecular Function	transferase activity, transferring alkyl or aryl (other than methyl) groups	6	2
GO:0007018	Biological Process	microtubule-based movement	6	0
GO:0022613	Biological Process	ribonucleoprotein complex biogenesis	6	0
GO:0044283	Biological Process	small molecule biosynthetic process	6	2
GO:0031967	Cellular Component	organelle envelope	6	2
GO:0031975	Cellular Component	envelope	6	2
GO:0008610	Biological Process	lipid biosynthetic process	6	3
GO:0016874	Molecular Function	ligase activity	6	0
GO:0006163	Biological Process	purine nucleotide metabolic process	6	0
GO:0031090	Cellular Component	organelle membrane	6	2
GO:0045211	Cellular Component	postsynaptic membrane	5	0
GO:0098794	Cellular Component	postsynapse	5	0
GO:0097060	Cellular Component	synaptic membrane	5	0
GO:0098590	Cellular Component	plasma membrane region	5	0
GO:0005231	Molecular Function	excitatory extracellular ligand-gated ion channel activity	5	0
GO:0022848	Molecular Function	acetylcholine-gated cation-selective channel activity	5	0
GO:0098960	Molecular Function	postsynaptic neurotransmitter receptor activity	5	0
GO:0099529	Molecular Function	neurotransmitter receptor activity involved in regulation of postsynaptic membrane potential	5	0
GO:1904315	Molecular Function	transmitter-gated ion channel activity involved in regulation of postsynaptic membrane potential	5	0
GO:0034703	Cellular Component	cation channel complex	5	0
GO:0004714	Molecular Function	transmembrane receptor protein tyrosine kinase activity	5	0
GO:0034702	Cellular Component	ion channel complex	5	0
GO:0052689	Molecular Function	carboxylic ester hydrolase activity	5	9
GO:0005249	Molecular Function	voltage-gated potassium channel activity	5	0
GO:0016458	Biological Process	gene silencing	5	0
GO:0019199	Molecular Function	transmembrane receptor protein kinase activity	5	0
GO:0004620	Molecular Function	phospholipase activity	5	3
GO:0005319	Molecular Function	lipid transporter activity	5	1
GO:0003690	Molecular Function	double-stranded DNA binding	5	0
GO:0016298	Molecular Function	lipase activity	5	3
GO:0015081	Molecular Function	sodium ion transmembrane transporter activity	5	1
GO:0071166	Biological Process	ribonucleoprotein complex localization	5	0
GO:0071426	Biological Process	ribonucleoprotein complex export from nucleus	5	0
GO:0006405	Biological Process	RNA export from nucleus	5	0
GO:0006611	Biological Process	protein export from nucleus	5	0
GO:0051259	Biological Process	protein complex oligomerization	5	0
GO:0051168	Biological Process	nuclear export	5	0
GO:0006403	Biological Process	RNA localization	5	1
GO:0051704	Biological Process	multi-organism process	5	3
GO:0050657	Biological Process	nucleic acid transport	5	0
GO:0050658	Biological Process	RNA transport	5	0
GO:0051236	Biological Process	establishment of RNA localization	5	0
GO:1902495	Cellular Component	transmembrane transporter complex	5	0
GO:1990351	Cellular Component	transporter complex	5	0
GO:0000819	Biological Process	sister chromatid segregation	5	0
GO:0031503	Biological Process	protein-containing complex localization	5	0
GO:2000113	Biological Process	negative regulation of cellular macromolecule biosynthetic process	5	0
GO:0010558	Biological Process	negative regulation of macromolecule biosynthetic process	5	0
GO:0007155	Biological Process	cell adhesion	5	3
GO:0022610	Biological Process	biological adhesion	5	3
GO:0000280	Biological Process	nuclear division	5	0
GO:0009890	Biological Process	negative regulation of biosynthetic process	5	0
GO:0031327	Biological Process	negative regulation of cellular biosynthetic process	5	0
GO:0005096	Molecular Function	GTPase activator activity	5	0
GO:0048285	Biological Process	organelle fission	5	0
GO:0044454	Cellular Component	nuclear chromosome part	5	0
GO:0032940	Biological Process	secretion by cell	5	0
GO:0051172	Biological Process	negative regulation of nitrogen compound metabolic process	5	0
GO:0031324	Biological Process	negative regulation of cellular metabolic process	5	0
GO:0004659	Molecular Function	prenyltransferase activity	5	1
GO:0015629	Cellular Component	actin cytoskeleton	5	0
GO:0005102	Molecular Function	signaling receptor binding	5	2
GO:0009108	Biological Process	coenzyme biosynthetic process	5	0
GO:0009152	Biological Process	purine ribonucleotide biosynthetic process	5	0
GO:0050790	Biological Process	regulation of catalytic activity	5	1
GO:0003712	Molecular Function	transcription coregulator activity	5	0
GO:0042623	Molecular Function	ATPase activity, coupled	5	1
GO:0009260	Biological Process	ribonucleotide biosynthetic process	5	0
GO:0046390	Biological Process	ribose phosphate biosynthetic process	5	0
GO:0008654	Biological Process	phospholipid biosynthetic process	5	1
GO:0042221	Biological Process	response to chemical	5	0
GO:0018193	Biological Process	peptidyl-amino acid modification	5	0
GO:0051188	Biological Process	cofactor biosynthetic process	5	0
GO:0006511	Biological Process	ubiquitin-dependent protein catabolic process	5	0
GO:0019941	Biological Process	modification-dependent protein catabolic process	5	0
GO:0043632	Biological Process	modification-dependent macromolecule catabolic process	5	0
GO:0006732	Biological Process	coenzyme metabolic process	5	0
GO:0140101	Molecular Function	catalytic activity, acting on a tRNA	5	0
GO:0051603	Biological Process	proteolysis involved in cellular protein catabolic process	5	0
GO:0044257	Biological Process	cellular protein catabolic process	5	0
GO:0016758	Molecular Function	transferase activity, transferring hexosyl groups	5	1
GO:0009150	Biological Process	purine ribonucleotide metabolic process	5	0
GO:0030163	Biological Process	protein catabolic process	5	0
GO:0009259	Biological Process	ribonucleotide metabolic process	5	0
GO:0019693	Biological Process	ribose phosphate metabolic process	5	0
GO:0051186	Biological Process	cofactor metabolic process	5	0
GO:0005198	Molecular Function	structural molecule activity	5	11
GO:0007606	Biological Process	sensory perception of chemical stimulus	5	2
GO:0099528	Molecular Function	G protein-coupled neurotransmitter receptor activity	4	0
GO:0098687	Cellular Component	chromosomal region	4	0
GO:0016917	Molecular Function	GABA receptor activity	4	0
GO:0003682	Molecular Function	chromatin binding	4	0
GO:0008236	Molecular Function	serine-type peptidase activity	4	23
GO:0017171	Molecular Function	serine hydrolase activity	4	23
GO:0031047	Biological Process	gene silencing by RNA	4	0
GO:0040029	Biological Process	regulation of gene expression, epigenetic	4	0
GO:0051298	Biological Process	centrosome duplication	4	0
GO:0015294	Molecular Function	solute:cation symporter activity	4	1
GO:0015293	Molecular Function	symporter activity	4	1
GO:0008146	Molecular Function	sulfotransferase activity	4	0
GO:0000910	Biological Process	cytokinesis	4	0
GO:0007098	Biological Process	centrosome cycle	4	0
GO:0031023	Biological Process	microtubule organizing center organization	4	0
GO:0051260	Biological Process	protein homooligomerization	4	0
GO:0003006	Biological Process	developmental process involved in reproduction	4	1
GO:0060429	Biological Process	epithelium development	4	1
GO:0009888	Biological Process	tissue development	4	1
GO:0019953	Biological Process	sexual reproduction	4	2
GO:0044703	Biological Process	multi-organism reproductive process	4	2
GO:0048513	Biological Process	animal organ development	4	1
GO:0008023	Cellular Component	transcription elongation factor complex	4	0
GO:0016459	Cellular Component	myosin complex	4	0
GO:0006417	Biological Process	regulation of translation	4	0
GO:0034248	Biological Process	regulation of cellular amide metabolic process	4	0
GO:0000070	Biological Process	mitotic sister chromatid segregation	4	0
GO:0043085	Biological Process	positive regulation of catalytic activity	4	1
GO:0140014	Biological Process	mitotic nuclear division	4	0
GO:0030170	Molecular Function	pyridoxal phosphate binding	4	3
GO:0070279	Molecular Function	vitamin B6 binding	4	3
GO:0051015	Molecular Function	actin filament binding	4	0
GO:0043087	Biological Process	regulation of GTPase activity	4	0
GO:0000790	Cellular Component	nuclear chromatin	4	0
GO:0010564	Biological Process	regulation of cell cycle process	4	0
GO:0051640	Biological Process	organelle localization	4	0
GO:0051173	Biological Process	positive regulation of nitrogen compound metabolic process	4	1
GO:0010604	Biological Process	positive regulation of macromolecule metabolic process	4	1
GO:0016782	Molecular Function	transferase activity, transferring sulfur-containing groups	4	0
GO:0031325	Biological Process	positive regulation of cellular metabolic process	4	1
GO:0009893	Biological Process	positive regulation of metabolic process	4	1
GO:0006401	Biological Process	RNA catabolic process	4	0
GO:0048731	Biological Process	system development	4	1
GO:0044798	Cellular Component	nuclear transcription factor complex	4	0
GO:0005875	Cellular Component	microtubule associated complex	4	0
GO:0006486	Biological Process	protein glycosylation	4	0
GO:0043413	Biological Process	macromolecule glycosylation	4	0
GO:0009101	Biological Process	glycoprotein biosynthetic process	4	0
GO:0051336	Biological Process	regulation of hydrolase activity	4	0
GO:0070085	Biological Process	glycosylation	4	0
GO:0006418	Biological Process	tRNA aminoacylation for protein translation	4	0
GO:0009100	Biological Process	glycoprotein metabolic process	4	0
GO:0043038	Biological Process	amino acid activation	4	0
GO:0043039	Biological Process	tRNA aminoacylation	4	0
GO:0006820	Biological Process	anion transport	4	1
GO:0000785	Cellular Component	chromatin	4	1
GO:0004521	Molecular Function	endoribonuclease activity	4	1
GO:0004812	Molecular Function	aminoacyl-tRNA ligase activity	4	0
GO:0016875	Molecular Function	ligase activity, forming carbon-oxygen bonds	4	0
GO:0061695	Cellular Component	transferase complex, transferring phosphorus-containing groups	4	0
GO:0019842	Molecular Function	vitamin binding	4	3
GO:0008033	Biological Process	tRNA processing	4	0
GO:0050660	Molecular Function	flavin adenine dinucleotide binding	4	2
GO:0000398	Biological Process	mRNA splicing, via spliceosome	4	0
GO:0000375	Biological Process	RNA splicing, via transesterification reactions	4	0
GO:0000377	Biological Process	RNA splicing, via transesterification reactions with bulged adenosine as nucleophile	4	0
GO:0009451	Biological Process	RNA modification	4	0
GO:0042592	Biological Process	homeostatic process	4	1
GO:0032259	Biological Process	methylation	4	0
GO:0008234	Molecular Function	cysteine-type peptidase activity	4	0
GO:0044429	Cellular Component	mitochondrial part	4	3
GO:0098588	Cellular Component	bounding membrane of organelle	4	0
GO:0016779	Molecular Function	nucleotidyltransferase activity	4	0
GO:0005975	Biological Process	carbohydrate metabolic process	4	5
GO:0005739	Cellular Component	mitochondrion	4	4
GO:0005891	Cellular Component	voltage-gated calcium channel complex	3	0
GO:0034704	Cellular Component	calcium channel complex	3	0
GO:0044452	Cellular Component	nucleolar part	3	0
GO:0004965	Molecular Function	G protein-coupled GABA receptor activity	3	0
GO:0006513	Biological Process	protein monoubiquitination	3	0
GO:0035195	Biological Process	gene silencing by miRNA	3	0
GO:0004143	Molecular Function	diacylglycerol kinase activity	3	0
GO:0004435	Molecular Function	phosphatidylinositol phospholipase C activity	3	0
GO:0004629	Molecular Function	phospholipase C activity	3	0
GO:0005245	Molecular Function	voltage-gated calcium channel activity	3	0
GO:0007099	Biological Process	centriole replication	3	0
GO:0007205	Biological Process	protein kinase C-activating G protein-coupled receptor signaling pathway	3	0
GO:0098534	Biological Process	centriole assembly	3	0
GO:0004571	Molecular Function	mannosyl-oligosaccharide 1,2-alpha-mannosidase activity	3	0
GO:0015924	Molecular Function	mannosyl-oligosaccharide mannosidase activity	3	0
GO:0070403	Molecular Function	NAD+ binding	3	0
GO:0005328	Molecular Function	neurotransmitter:sodium symporter activity	3	1
GO:0015370	Molecular Function	solute:sodium symporter activity	3	1
GO:0004559	Molecular Function	alpha-mannosidase activity	3	0
GO:0015923	Molecular Function	mannosidase activity	3	0
GO:0005326	Molecular Function	neurotransmitter transporter activity	3	1
GO:0016441	Biological Process	posttranscriptional gene silencing	3	0
GO:0035194	Biological Process	posttranscriptional gene silencing by RNA	3	0
GO:0061640	Biological Process	cytoskeleton-dependent cytokinesis	3	0
GO:0003951	Molecular Function	NAD+ kinase activity	3	0
GO:0008061	Molecular Function	chitin binding	3	8
GO:0004312	Molecular Function	fatty acid synthase activity	3	1
GO:0016811	Molecular Function	hydrolase activity, acting on carbon-nitrogen (but not peptide) bonds, in linear amides	3	2
GO:0016042	Biological Process	lipid catabolic process	3	3
GO:0006022	Biological Process	aminoglycan metabolic process	3	10
GO:0051302	Biological Process	regulation of cell division	3	0
GO:0042737	Biological Process	drug catabolic process	3	0
GO:0010941	Biological Process	regulation of cell death	3	1
GO:0042981	Biological Process	regulation of apoptotic process	3	1
GO:0043067	Biological Process	regulation of programmed cell death	3	1
GO:0032504	Biological Process	multicellular organism reproduction	3	2
GO:0048609	Biological Process	multicellular organismal reproductive process	3	2
GO:0001578	Biological Process	microtubule bundle formation	3	0
GO:0051606	Biological Process	detection of stimulus	3	0
GO:0098609	Biological Process	cell-cell adhesion	3	2
GO:0022412	Biological Process	cellular process involved in reproduction in multicellular organism	3	1
GO:0030684	Cellular Component	preribosome	3	0
GO:0006836	Biological Process	neurotransmitter transport	3	0
GO:0007020	Biological Process	microtubule nucleation	3	0
GO:0046785	Biological Process	microtubule polymerization	3	0
GO:0000793	Cellular Component	condensed chromosome	3	0
GO:0008408	Molecular Function	3'-5' exonuclease activity	3	0
GO:0007276	Biological Process	gamete generation	3	1
GO:0006406	Biological Process	mRNA export from nucleus	3	0
GO:0009628	Biological Process	response to abiotic stimulus	3	0
GO:0031109	Biological Process	microtubule polymerization or depolymerization	3	0
GO:0051656	Biological Process	establishment of organelle localization	3	0
GO:0071427	Biological Process	mRNA-containing ribonucleoprotein complex export from nucleus	3	0
GO:0043547	Biological Process	positive regulation of GTPase activity	3	0
GO:0006897	Biological Process	endocytosis	3	0
GO:0051345	Biological Process	positive regulation of hydrolase activity	3	0
GO:0071804	Biological Process	cellular potassium ion transport	3	0
GO:0071805	Biological Process	potassium ion transmembrane transport	3	0
GO:0004197	Molecular Function	cysteine-type endopeptidase activity	3	0
GO:0008083	Molecular Function	growth factor activity	3	0
GO:0008374	Molecular Function	O-acyltransferase activity	3	0
GO:0001505	Biological Process	regulation of neurotransmitter levels	3	0
GO:0051028	Biological Process	mRNA transport	3	0
GO:0098657	Biological Process	import into cell	3	0
GO:0010628	Biological Process	positive regulation of gene expression	3	0
GO:0005643	Cellular Component	nuclear pore	3	0
GO:0016849	Molecular Function	phosphorus-oxygen lyase activity	3	0
GO:0009187	Biological Process	cyclic nucleotide metabolic process	3	0
GO:0009190	Biological Process	cyclic nucleotide biosynthetic process	3	0
GO:0010557	Biological Process	positive regulation of macromolecule biosynthetic process	3	0
GO:0031328	Biological Process	positive regulation of cellular biosynthetic process	3	0
GO:0045892	Biological Process	negative regulation of transcription, DNA-templated	3	0
GO:0000956	Biological Process	nuclear-transcribed mRNA catabolic process	3	0
GO:0009891	Biological Process	positive regulation of biosynthetic process	3	0
GO:1902679	Biological Process	negative regulation of RNA biosynthetic process	3	0
GO:1903507	Biological Process	negative regulation of nucleic acid-templated transcription	3	0
GO:0004527	Molecular Function	exonuclease activity	3	0
GO:0051287	Molecular Function	NAD binding	3	1
GO:0009719	Biological Process	response to endogenous stimulus	3	0
GO:0043161	Biological Process	proteasome-mediated ubiquitin-dependent protein catabolic process	3	0
GO:0051253	Biological Process	negative regulation of RNA metabolic process	3	0
GO:0071495	Biological Process	cellular response to endogenous stimulus	3	0
GO:0005635	Cellular Component	nuclear envelope	3	0
GO:0010498	Biological Process	proteasomal protein catabolic process	3	0
GO:0045934	Biological Process	negative regulation of nucleobase-containing compound metabolic process	3	0
GO:0008173	Molecular Function	RNA methyltransferase activity	3	0
GO:0071310	Biological Process	cellular response to organic substance	3	0
GO:0031399	Biological Process	regulation of protein modification process	3	1
GO:0003729	Molecular Function	mRNA binding	3	0
GO:0006402	Biological Process	mRNA catabolic process	3	0
GO:0006887	Biological Process	exocytosis	3	0
GO:0070603	Cellular Component	SWI/SNF superfamily-type complex	3	0
GO:0051258	Biological Process	protein polymerization	3	0
GO:0048018	Molecular Function	receptor ligand activity	3	0
GO:0016072	Biological Process	rRNA metabolic process	3	0
GO:0006352	Biological Process	DNA-templated transcription, initiation	3	0
GO:0006721	Biological Process	terpenoid metabolic process	3	0
GO:0016114	Biological Process	terpenoid biosynthetic process	3	0
GO:0033383	Biological Process	geranyl diphosphate metabolic process	3	0
GO:0033384	Biological Process	geranyl diphosphate biosynthetic process	3	0
GO:0045337	Biological Process	farnesyl diphosphate biosynthetic process	3	0
GO:0045338	Biological Process	farnesyl diphosphate metabolic process	3	0
GO:0006733	Biological Process	oxidoreduction coenzyme metabolic process	3	0
GO:0070887	Biological Process	cellular response to chemical stimulus	3	0
GO:0030545	Molecular Function	receptor regulator activity	3	0
GO:0048193	Biological Process	Golgi vesicle transport	3	0
GO:0004161	Molecular Function	dimethylallyltranstransferase activity	3	0
GO:0004337	Molecular Function	geranyltranstransferase activity	3	0
GO:0051128	Biological Process	regulation of cellular component organization	3	1
GO:1904949	Cellular Component	ATPase complex	3	0
GO:0097435	Biological Process	supramolecular fiber organization	3	0
GO:0035091	Molecular Function	phosphatidylinositol binding	3	0
GO:0042626	Molecular Function	ATPase activity, coupled to transmembrane movement of substances	3	1
GO:0043492	Molecular Function	ATPase activity, coupled to movement of substances	3	1
GO:0015399	Molecular Function	primary active transmembrane transporter activity	3	1
GO:0015405	Molecular Function	P-P-bond-hydrolysis-driven transmembrane transporter activity	3	1
GO:0033043	Biological Process	regulation of organelle organization	3	0
GO:0019725	Biological Process	cellular homeostasis	3	1
GO:0010033	Biological Process	response to organic substance	3	0
GO:0008299	Biological Process	isoprenoid biosynthetic process	3	1
GO:0050909	Biological Process	sensory perception of taste	3	2
GO:0046394	Biological Process	carboxylic acid biosynthetic process	3	1
GO:0016053	Biological Process	organic acid biosynthetic process	3	1
GO:0006720	Biological Process	isoprenoid metabolic process	3	1
GO:0016893	Molecular Function	endonuclease activity, active with either ribo- or deoxyribonucleic acids and producing 5'-phosphomonoesters	3	0
GO:0031966	Cellular Component	mitochondrial membrane	3	2
GO:0016853	Molecular Function	isomerase activity	3	1
GO:0031984	Cellular Component	organelle subcompartment	3	1
GO:0005740	Cellular Component	mitochondrial envelope	3	2
GO:0016614	Molecular Function	oxidoreductase activity, acting on CH-OH group of donors	3	2
GO:0005871	Cellular Component	kinesin complex	2	0
GO:0005539	Molecular Function	glycosaminoglycan binding	2	2
GO:0000386	Molecular Function	second spliceosomal transesterification activity	2	0
GO:0004104	Molecular Function	cholinesterase activity	2	0
GO:0005217	Molecular Function	intracellular ligand-gated ion channel activity	2	0
GO:0015278	Molecular Function	calcium-release channel activity	2	0
GO:0015368	Molecular Function	calcium:cation antiporter activity	2	0
GO:0019992	Molecular Function	diacylglycerol binding	2	0
GO:0030628	Molecular Function	pre-mRNA 3'-splice site binding	2	0
GO:0099604	Molecular Function	ligand-gated calcium channel activity	2	0
GO:0008169	Molecular Function	C-methyltransferase activity	2	0
GO:0008425	Molecular Function	2-polyprenyl-6-methoxy-1,4-benzoquinone methyltransferase activity	2	0
GO:0030580	Molecular Function	quinone cofactor methyltransferase activity	2	0
GO:0036002	Molecular Function	pre-mRNA binding	2	0
GO:0004252	Molecular Function	serine-type endopeptidase activity	2	22
GO:0000281	Biological Process	mitotic cytokinesis	2	0
GO:0010390	Biological Process	histone monoubiquitination	2	0
GO:0016574	Biological Process	histone ubiquitination	2	0
GO:0045132	Biological Process	meiotic chromosome segregation	2	0
GO:0051262	Biological Process	protein tetramerization	2	0
GO:1902115	Biological Process	regulation of organelle assembly	2	0
GO:0016411	Molecular Function	acylglycerol O-acyltransferase activity	2	0
GO:0016706	Molecular Function	oxidoreductase activity, acting on paired donors, with incorporation or reduction of molecular oxygen, 2-oxoglutarate as one donor, and incorporation of one atom each of oxygen into both donors	2	0
GO:0016812	Molecular Function	hydrolase activity, acting on carbon-nitrogen (but not peptide) bonds, in cyclic amides	2	0
GO:0045182	Molecular Function	translation regulator activity	2	0
GO:0140142	Molecular Function	nucleocytoplasmic carrier activity	2	0
GO:0000976	Molecular Function	transcription regulatory region sequence-specific DNA binding	2	0
GO:0004525	Molecular Function	ribonuclease III activity	2	0
GO:0015491	Molecular Function	cation:cation antiporter activity	2	0
GO:0031683	Molecular Function	G-protein beta/gamma-subunit complex binding	2	0
GO:0032296	Molecular Function	double-stranded RNA-specific ribonuclease activity	2	0
GO:0099516	Molecular Function	ion antiporter activity	2	0
GO:0140104	Molecular Function	molecular carrier activity	2	0
GO:0001067	Molecular Function	regulatory region nucleic acid binding	2	0
GO:0005544	Molecular Function	calcium-dependent phospholipid binding	2	0
GO:0044212	Molecular Function	transcription regulatory region DNA binding	2	0
GO:0016831	Molecular Function	carboxy-lyase activity	2	3
GO:0003714	Molecular Function	transcription corepressor activity	2	0
GO:0008417	Molecular Function	fucosyltransferase activity	2	0
GO:0015297	Molecular Function	antiporter activity	2	0
GO:0015298	Molecular Function	solute:cation antiporter activity	2	0
GO:0016805	Molecular Function	dipeptidase activity	2	0
GO:0042393	Molecular Function	histone binding	2	0
GO:1990837	Molecular Function	sequence-specific double-stranded DNA binding	2	0
GO:0000054	Biological Process	ribosomal subunit export from nucleus	2	0
GO:0000055	Biological Process	ribosomal large subunit export from nucleus	2	0
GO:0008053	Biological Process	mitochondrial fusion	2	0
GO:0033750	Biological Process	ribosome localization	2	0
GO:0071428	Biological Process	rRNA-containing ribonucleoprotein complex export from nucleus	2	0
GO:0071596	Biological Process	ubiquitin-dependent protein catabolic process via the N-end rule pathway	2	0
GO:0007444	Biological Process	imaginal disc development	2	1
GO:0006301	Biological Process	postreplication repair	2	0
GO:0006304	Biological Process	DNA modification	2	0
GO:0007030	Biological Process	Golgi organization	2	0
GO:0007601	Biological Process	visual perception	2	0
GO:0007602	Biological Process	phototransduction	2	0
GO:0009581	Biological Process	detection of external stimulus	2	0
GO:0009582	Biological Process	detection of abiotic stimulus	2	0
GO:0009583	Biological Process	detection of light stimulus	2	0
GO:0015937	Biological Process	coenzyme A biosynthetic process	2	0
GO:0034453	Biological Process	microtubule anchoring	2	0
GO:0034472	Biological Process	snRNA 3'-end processing	2	0
GO:0043628	Biological Process	ncRNA 3'-end processing	2	0
GO:0044728	Biological Process	DNA methylation or demethylation	2	0
GO:0048284	Biological Process	organelle fusion	2	0
GO:0006874	Biological Process	cellular calcium ion homeostasis	2	0
GO:0006892	Biological Process	post-Golgi vesicle-mediated transport	2	0
GO:0007076	Biological Process	mitotic chromosome condensation	2	0
GO:0017148	Biological Process	negative regulation of translation	2	0
GO:0034249	Biological Process	negative regulation of cellular amide metabolic process	2	0
GO:0050953	Biological Process	sensory perception of light stimulus	2	0
GO:0055074	Biological Process	calcium ion homeostasis	2	0
GO:0072503	Biological Process	cellular divalent inorganic cation homeostasis	2	0
GO:0072507	Biological Process	divalent inorganic cation homeostasis	2	0
GO:0008076	Cellular Component	voltage-gated potassium channel complex	2	0
GO:0034705	Cellular Component	potassium channel complex	2	0
GO:1902554	Cellular Component	serine/threonine protein kinase complex	2	0
GO:1902555	Cellular Component	endoribonuclease complex	2	0
GO:1902911	Cellular Component	protein kinase complex	2	0
GO:1905348	Cellular Component	endonuclease complex	2	0
GO:0000775	Cellular Component	chromosome, centromeric region	2	0
GO:0005732	Cellular Component	small nucleolar ribonucleoprotein complex	2	0
GO:0005813	Cellular Component	centrosome	2	0
GO:0032040	Cellular Component	small-subunit processome	2	0
GO:0005615	Cellular Component	extracellular space	2	2
GO:0003697	Molecular Function	single-stranded DNA binding	2	0
GO:0030983	Molecular Function	mismatched DNA binding	2	0
GO:0006030	Biological Process	chitin metabolic process	2	8
GO:0000288	Biological Process	nuclear-transcribed mRNA catabolic process, deadenylation-dependent decay	2	0
GO:0002009	Biological Process	morphogenesis of an epithelium	2	0
GO:0006144	Biological Process	purine nucleobase metabolic process	2	0
GO:0007271	Biological Process	synaptic transmission, cholinergic	2	0
GO:0009416	Biological Process	response to light stimulus	2	0
GO:0030261	Biological Process	chromosome condensation	2	0
GO:0042273	Biological Process	ribosomal large subunit biogenesis	2	0
GO:0048729	Biological Process	tissue morphogenesis	2	0
GO:0140013	Biological Process	meiotic nuclear division	2	0
GO:1901699	Biological Process	cellular response to nitrogen compound	2	0
GO:1903046	Biological Process	meiotic cell cycle process	2	0
GO:0009072	Biological Process	aromatic amino acid family metabolic process	2	1
GO:1901071	Biological Process	glucosamine-containing compound metabolic process	2	8
GO:0006040	Biological Process	amino sugar metabolic process	2	8
GO:0006743	Biological Process	ubiquinone metabolic process	2	0
GO:0006744	Biological Process	ubiquinone biosynthetic process	2	0
GO:0007269	Biological Process	neurotransmitter secretion	2	0
GO:0009314	Biological Process	response to radiation	2	0
GO:0023061	Biological Process	signal release	2	0
GO:0032465	Biological Process	regulation of cytokinesis	2	0
GO:0042181	Biological Process	ketone biosynthetic process	2	0
GO:0042493	Biological Process	response to drug	2	0
GO:0046856	Biological Process	phosphatidylinositol dephosphorylation	2	0
GO:0050804	Biological Process	modulation of chemical synaptic transmission	2	0
GO:0051321	Biological Process	meiotic cell cycle	2	0
GO:0099177	Biological Process	regulation of trans-synaptic signaling	2	0
GO:0099643	Biological Process	signal release from synapse	2	0
GO:1901661	Biological Process	quinone metabolic process	2	0
GO:1901663	Biological Process	quinone biosynthetic process	2	0
GO:0007281	Biological Process	germ cell development	2	1
GO:0016830	Molecular Function	carbon-carbon lyase activity	2	3
GO:0046839	Biological Process	phospholipid dephosphorylation	2	0
GO:0071897	Biological Process	DNA biosynthetic process	2	0
GO:0004112	Molecular Function	cyclic-nucleotide phosphodiesterase activity	2	0
GO:0004114	Molecular Function	3',5'-cyclic-nucleotide phosphodiesterase activity	2	0
GO:0016814	Molecular Function	hydrolase activity, acting on carbon-nitrogen (but not peptide) bonds, in cyclic amidines	2	0
GO:0003684	Molecular Function	damaged DNA binding	2	0
GO:0017056	Molecular Function	structural constituent of nuclear pore	2	0
GO:0007062	Biological Process	sister chromatid cohesion	2	0
GO:0016073	Biological Process	snRNA metabolic process	2	0
GO:0016180	Biological Process	snRNA processing	2	0
GO:0032870	Biological Process	cellular response to hormone stimulus	2	0
GO:0033866	Biological Process	nucleoside bisphosphate biosynthetic process	2	0
GO:0034030	Biological Process	ribonucleoside bisphosphate biosynthetic process	2	0
GO:0034033	Biological Process	purine nucleoside bisphosphate biosynthetic process	2	0
GO:0035082	Biological Process	axoneme assembly	2	0
GO:1901701	Biological Process	cellular response to oxygen-containing compound	2	0
GO:0035295	Biological Process	tube development	2	1
GO:0032270	Biological Process	positive regulation of cellular protein metabolic process	2	1
GO:0051247	Biological Process	positive regulation of protein metabolic process	2	1
GO:0000145	Cellular Component	exocyst	2	0
GO:0030119	Cellular Component	AP-type membrane coat adaptor complex	2	0
GO:0009725	Biological Process	response to hormone	2	0
GO:0010647	Biological Process	positive regulation of cell communication	2	1
GO:0023056	Biological Process	positive regulation of signaling	2	1
GO:0006298	Biological Process	mismatch repair	2	0
GO:0006875	Biological Process	cellular metal ion homeostasis	2	0
GO:0009605	Biological Process	response to external stimulus	2	0
GO:0010948	Biological Process	negative regulation of cell cycle process	2	0
GO:0031123	Biological Process	RNA 3'-end processing	2	0
GO:0045944	Biological Process	positive regulation of transcription by RNA polymerase II	2	0
GO:1901698	Biological Process	response to nitrogen compound	2	0
GO:0007156	Biological Process	homophilic cell adhesion via plasma membrane adhesion molecules	2	1
GO:0098742	Biological Process	cell-cell adhesion via plasma-membrane adhesion molecules	2	1
GO:0006873	Biological Process	cellular ion homeostasis	2	0
GO:0009112	Biological Process	nucleobase metabolic process	2	0
GO:0015936	Biological Process	coenzyme A metabolic process	2	0
GO:0030003	Biological Process	cellular cation homeostasis	2	0
GO:1901700	Biological Process	response to oxygen-containing compound	2	0
GO:0019904	Molecular Function	protein domain specific binding	2	0
GO:0051213	Molecular Function	dioxygenase activity	2	0
GO:0042180	Biological Process	cellular ketone metabolic process	2	0
GO:0051049	Biological Process	regulation of transport	2	0
GO:0055065	Biological Process	metal ion homeostasis	2	0
GO:0005938	Cellular Component	cell cortex	2	0
GO:0044448	Cellular Component	cell cortex part	2	0
GO:1902562	Cellular Component	H4 histone acetyltransferase complex	2	0
GO:0004722	Molecular Function	protein serine/threonine phosphatase activity	2	0
GO:0048468	Biological Process	cell development	2	1
GO:0006289	Biological Process	nucleotide-excision repair	2	0
GO:0007219	Biological Process	Notch signaling pathway	2	0
GO:0010256	Biological Process	endomembrane system organization	2	0
GO:0016573	Biological Process	histone acetylation	2	0
GO:0032269	Biological Process	negative regulation of cellular protein metabolic process	2	0
GO:0045893	Biological Process	positive regulation of transcription, DNA-templated	2	0
GO:0051248	Biological Process	negative regulation of protein metabolic process	2	0
GO:0055082	Biological Process	cellular chemical homeostasis	2	0
GO:0016763	Molecular Function	transferase activity, transferring pentosyl groups	2	0
GO:0006475	Biological Process	internal protein amino acid acetylation	2	0
GO:0018393	Biological Process	internal peptidyl-lysine acetylation	2	0
GO:0018394	Biological Process	peptidyl-lysine acetylation	2	0
GO:0051254	Biological Process	positive regulation of RNA metabolic process	2	0
GO:1902680	Biological Process	positive regulation of RNA biosynthetic process	2	0
GO:1903508	Biological Process	positive regulation of nucleic acid-templated transcription	2	0
GO:0003713	Molecular Function	transcription coactivator activity	2	0
GO:0019207	Molecular Function	kinase regulator activity	2	0
GO:0019887	Molecular Function	protein kinase regulator activity	2	0
GO:0006473	Biological Process	protein acetylation	2	0
GO:0046434	Biological Process	organophosphate catabolic process	2	1
GO:0000413	Biological Process	protein peptidyl-prolyl isomerization	2	0
GO:0009166	Biological Process	nucleotide catabolic process	2	0
GO:0018208	Biological Process	peptidyl-proline modification	2	0
GO:0032879	Biological Process	regulation of localization	2	0
GO:0043543	Biological Process	protein acylation	2	0
GO:0045935	Biological Process	positive regulation of nucleobase-containing compound metabolic process	2	0
GO:0050801	Biological Process	ion homeostasis	2	0
GO:0055080	Biological Process	cation homeostasis	2	0
GO:0098771	Biological Process	inorganic ion homeostasis	2	0
GO:0015711	Biological Process	organic anion transport	2	1
GO:0031461	Cellular Component	cullin-RING ubiquitin ligase complex	2	0
GO:0044421	Cellular Component	extracellular region part	2	2
GO:0007346	Biological Process	regulation of mitotic cell cycle	2	0
GO:1901292	Biological Process	nucleoside phosphate catabolic process	2	0
GO:0006323	Biological Process	DNA packaging	2	0
GO:0015698	Biological Process	inorganic anion transport	2	0
GO:0016052	Biological Process	carbohydrate catabolic process	2	0
GO:0065004	Biological Process	protein-DNA complex assembly	2	0
GO:0005681	Cellular Component	spliceosomal complex	2	0
GO:0005741	Cellular Component	mitochondrial outer membrane	2	0
GO:0031968	Cellular Component	organelle outer membrane	2	0
GO:0001653	Molecular Function	peptide receptor activity	2	0
GO:0003755	Molecular Function	peptidyl-prolyl cis-trans isomerase activity	2	0
GO:0008528	Molecular Function	G protein-coupled peptide receptor activity	2	0
GO:0016859	Molecular Function	cis-trans isomerase activity	2	0
GO:0019867	Cellular Component	outer membrane	2	0
GO:0006302	Biological Process	double-strand break repair	2	0
GO:0072330	Biological Process	monocarboxylic acid biosynthetic process	2	1
GO:0071824	Biological Process	protein-DNA complex subunit organization	2	0
GO:0033865	Biological Process	nucleoside bisphosphate metabolic process	2	0
GO:0033875	Biological Process	ribonucleoside bisphosphate metabolic process	2	0
GO:0034032	Biological Process	purine nucleoside bisphosphate metabolic process	2	0
GO:0044087	Biological Process	regulation of cellular component biogenesis	2	0
GO:0044441	Cellular Component	ciliary part	2	0
GO:0045786	Biological Process	negative regulation of cell cycle	2	0
GO:0030258	Biological Process	lipid modification	2	1
GO:0016407	Molecular Function	acetyltransferase activity	2	0
GO:0098791	Cellular Component	Golgi subcompartment	2	1
GO:0044463	Cellular Component	cell projection part	2	0
GO:0099568	Cellular Component	cytoplasmic region	2	0
GO:0120038	Cellular Component	plasma membrane bounded cell projection part	2	0
GO:0048878	Biological Process	chemical homeostasis	2	0
GO:0072527	Biological Process	pyrimidine-containing compound metabolic process	2	0
GO:0016651	Molecular Function	oxidoreductase activity, acting on NAD(P)H	2	1
GO:0000139	Cellular Component	Golgi membrane	2	0
GO:0005929	Cellular Component	cilium	2	0
GO:0099023	Cellular Component	tethering complex	2	0
GO:0032787	Biological Process	monocarboxylic acid metabolic process	2	3
GO:0090305	Biological Process	nucleic acid phosphodiester bond hydrolysis	2	0
GO:0015103	Molecular Function	inorganic anion transmembrane transporter activity	2	0
GO:0019205	Molecular Function	nucleobase-containing compound kinase activity	2	0
GO:0034061	Molecular Function	DNA polymerase activity	2	0
GO:0046982	Molecular Function	protein heterodimerization activity	2	1
GO:0006364	Biological Process	rRNA processing	2	0
GO:0008238	Molecular Function	exopeptidase activity	2	2
GO:0004970	Molecular Function	ionotropic glutamate receptor activity	2	0
GO:0008066	Molecular Function	glutamate receptor activity	2	0
GO:0006400	Biological Process	tRNA modification	2	0
GO:0009116	Biological Process	nucleoside metabolic process	2	0
GO:0071103	Biological Process	DNA conformation change	2	0
GO:1901657	Biological Process	glycosyl compound metabolic process	2	0
GO:0008509	Molecular Function	anion transmembrane transporter activity	2	0
GO:0000151	Cellular Component	ubiquitin ligase complex	2	0
GO:0030117	Cellular Component	membrane coat	2	0
GO:0048475	Cellular Component	coated membrane	2	0
GO:0120025	Cellular Component	plasma membrane bounded cell projection	2	0
GO:0042995	Cellular Component	cell projection	2	0
GO:0090575	Cellular Component	RNA polymerase II transcription factor complex	2	0
GO:0000123	Cellular Component	histone acetyltransferase complex	2	0
GO:0031248	Cellular Component	protein acetyltransferase complex	2	0
GO:1902493	Cellular Component	acetyltransferase complex	2	0
GO:0044431	Cellular Component	Golgi apparatus part	2	1
GO:0009653	Biological Process	anatomical structure morphogenesis	2	0
GO:0034404	Biological Process	nucleobase-containing small molecule biosynthetic process	2	0
GO:0009127	Biological Process	purine nucleoside monophosphate biosynthetic process	2	0
GO:0009168	Biological Process	purine ribonucleoside monophosphate biosynthetic process	2	0
GO:0031982	Cellular Component	vesicle	2	1
GO:0018205	Biological Process	peptidyl-lysine modification	2	0
GO:1901605	Biological Process	alpha-amino acid metabolic process	2	0
GO:0009156	Biological Process	ribonucleoside monophosphate biosynthetic process	2	0
GO:0005794	Cellular Component	Golgi apparatus	2	1
GO:0007005	Biological Process	mitochondrion organization	2	0
GO:0009124	Biological Process	nucleoside monophosphate biosynthetic process	2	0
GO:0031410	Cellular Component	cytoplasmic vesicle	2	0
GO:0097708	Cellular Component	intracellular vesicle	2	0
GO:0016891	Molecular Function	endoribonuclease activity, producing 5'-phosphomonoesters	2	0
GO:0046488	Biological Process	phosphatidylinositol metabolic process	2	0
GO:0004190	Molecular Function	aspartic-type endopeptidase activity	2	1
GO:0070001	Molecular Function	aspartic-type peptidase activity	2	1
GO:0033365	Biological Process	protein localization to organelle	2	0
GO:0005783	Cellular Component	endoplasmic reticulum	2	1
GO:0098805	Cellular Component	whole membrane	2	0
GO:0009126	Biological Process	purine nucleoside monophosphate metabolic process	2	0
GO:0009167	Biological Process	purine ribonucleoside monophosphate metabolic process	2	0
GO:0043414	Biological Process	macromolecule methylation	2	0
GO:0006650	Biological Process	glycerophospholipid metabolic process	2	0
GO:0009161	Biological Process	ribonucleoside monophosphate metabolic process	2	0
GO:0046486	Biological Process	glycerolipid metabolic process	2	0
GO:0009123	Biological Process	nucleoside monophosphate metabolic process	2	0
GO:0006091	Biological Process	generation of precursor metabolites and energy	2	0
GO:0004984	Molecular Function	olfactory receptor activity	2	0
GO:0007608	Biological Process	sensory perception of smell	2	0
GO:0016670	Molecular Function	oxidoreductase activity, acting on a sulfur group of donors, oxygen as acceptor	1	3
GO:0042834	Molecular Function	peptidoglycan binding	1	2
GO:0008745	Molecular Function	N-acetylmuramoyl-L-alanine amidase activity	1	2
GO:0004499	Molecular Function	N,N-dimethylaniline monooxygenase activity	1	1
GO:0016714	Molecular Function	oxidoreductase activity, acting on paired donors, with incorporation or reduction of molecular oxygen, reduced pteridine as one donor, and incorporation of one atom of oxygen	1	1
GO:0000270	Biological Process	peptidoglycan metabolic process	1	2
GO:0006026	Biological Process	aminoglycan catabolic process	1	2
GO:0006027	Biological Process	glycosaminoglycan catabolic process	1	2
GO:0009253	Biological Process	peptidoglycan catabolic process	1	2
GO:0061783	Molecular Function	peptidoglycan muralytic activity	1	2
GO:0000900	Molecular Function	translation repressor activity, mRNA regulatory element binding	1	0
GO:0001013	Molecular Function	RNA polymerase I regulatory region DNA binding	1	0
GO:0001046	Molecular Function	core promoter sequence-specific DNA binding	1	0
GO:0001047	Molecular Function	core promoter binding	1	0
GO:0001163	Molecular Function	RNA polymerase I regulatory region sequence-specific DNA binding	1	0
GO:0001164	Molecular Function	RNA polymerase I CORE element sequence-specific DNA binding	1	0
GO:0003689	Molecular Function	DNA clamp loader activity	1	0
GO:0003720	Molecular Function	telomerase activity	1	0
GO:0003721	Molecular Function	telomerase RNA reverse transcriptase activity	1	0
GO:0003872	Molecular Function	6-phosphofructokinase activity	1	0
GO:0003886	Molecular Function	DNA (cytosine-5-)-methyltransferase activity	1	0
GO:0003937	Molecular Function	IMP cyclohydrolase activity	1	0
GO:0003964	Molecular Function	RNA-directed DNA polymerase activity	1	0
GO:0003989	Molecular Function	acetyl-CoA carboxylase activity	1	0
GO:0003990	Molecular Function	acetylcholinesterase activity	1	0
GO:0004038	Molecular Function	allantoinase activity	1	0
GO:0004044	Molecular Function	amidophosphoribosyltransferase activity	1	0
GO:0004445	Molecular Function	inositol-polyphosphate 5-phosphatase activity	1	0
GO:0004483	Molecular Function	mRNA (nucleoside-2'-O-)-methyltransferase activity	1	0
GO:0004505	Molecular Function	phenylalanine 4-monooxygenase activity	1	0
GO:0004597	Molecular Function	peptide-aspartate beta-dioxygenase activity	1	0
GO:0004642	Molecular Function	phosphoribosylformylglycinamidine synthase activity	1	0
GO:0004643	Molecular Function	phosphoribosylaminoimidazolecarboxamide formyltransferase activity	1	0
GO:0004838	Molecular Function	L-tyrosine:2-oxoglutarate aminotransferase activity	1	0
GO:0005049	Molecular Function	nuclear export signal receptor activity	1	0
GO:0005219	Molecular Function	ryanodine-sensitive calcium-release channel activity	1	0
GO:0005220	Molecular Function	inositol 1,4,5-trisphosphate-sensitive calcium-release channel activity	1	0
GO:0005432	Molecular Function	calcium:sodium antiporter activity	1	0
GO:0008036	Molecular Function	diuretic hormone receptor activity	1	0
GO:0008140	Molecular Function	cAMP response element binding protein binding	1	0
GO:0008273	Molecular Function	calcium, potassium:sodium antiporter activity	1	0
GO:0008381	Molecular Function	mechanosensitive ion channel activity	1	0
GO:0008504	Molecular Function	monoamine transmembrane transporter activity	1	0
GO:0015379	Molecular Function	potassium:chloride symporter activity	1	0
GO:0015464	Molecular Function	acetylcholine receptor activity	1	0
GO:0016421	Molecular Function	CoA carboxylase activity	1	0
GO:0016427	Molecular Function	tRNA (cytosine) methyltransferase activity	1	0
GO:0016428	Molecular Function	tRNA (cytosine-5-)-methyltransferase activity	1	0
GO:0016907	Molecular Function	G protein-coupled acetylcholine receptor activity	1	0
GO:0019187	Molecular Function	beta-1,4-mannosyltransferase activity	1	0
GO:0019894	Molecular Function	kinesin binding	1	0
GO:0019905	Molecular Function	syntaxin binding	1	0
GO:0022821	Molecular Function	potassium ion antiporter activity	1	0
GO:0033170	Molecular Function	protein-DNA loading ATPase activity	1	0
GO:0033897	Molecular Function	ribonuclease T2 activity	1	0
GO:0034595	Molecular Function	phosphatidylinositol phosphate 5-phosphatase activity	1	0
[truncated: 1,033 more rows]

## Sheet: Table S5
Table S5. List of KEGG pathways along with up-down regulated genes
BC-ck vs BC-30
ID	num	KEGG class	Description	P-value	Up	Down
ko01100	29	Metabolism	Metabolic pathways	5.31049e-05	8	21
ko04972	4	Organismal Systems	Pancreatic secretion	0.0199151	3	1
ko04142	2	Cellular Processes	Lysosome	0.469545	2	0
ko04152	5	Environmental Information Processing	AMPK signaling pathway	0.0281208	2	3
ko00561	3	Metabolism	Glycerolipid metabolism	0.0167542	2	1
ko04975	3	Organismal Systems	Fat digestion and absorption	0.0059542	2	1
ko03320	4	Organismal Systems	PPAR signaling pathway	0.00453301	2	2
ko04977	3	Organismal Systems	Vitamin digestion and absorption	0.00453803	2	1
ko00670	3	Metabolism	One carbon pool by folate	0.000366295	2	1
ko04080	1	Environmental Information Processing	Neuroactive ligand-receptor interaction	0.696698	1	0
ko05205	1	Human Diseases	Proteoglycans in cancer	0.696698	1	0
ko04013	1	Environmental Information Processing	MAPK signaling pathway - fly	0.703728	1	0
ko04974	1	Organismal Systems	Protein digestion and absorption	0.603129	1	0
ko04068	1	Environmental Information Processing	FoxO signaling pathway	0.584191	1	0
ko04922	1	Organismal Systems	Glucagon signaling pathway	0.532886	1	0
ko01230	1	Metabolism	Biosynthesis of amino acids	0.499177	1	0
ko04391	1	Environmental Information Processing	Hippo signaling pathway -fly	0.475392	1	0
ko00900	2	Metabolism	Terpenoid backbone biosynthesis	0.294543	1	1
ko00230	2	Metabolism	Purine metabolism	0.30303	1	1
ko00260	1	Metabolism	Glycine, serine and threonine metabolism	0.331162	1	0
ko00280	1	Metabolism	Valine, leucine and isoleucine degradation	0.331162	1	0
ko00981	1	Metabolism	Insect hormone biosynthesis	0.331162	1	0
ko00020	1	Metabolism	Citrate cycle (TCA cycle)	0.346423	1	0
ko00620	1	Metabolism	Pyruvate metabolism	0.361342	1	0
ko05164	2	Human Diseases	Influenza A	0.365977	1	1
ko01200	2	Metabolism	Carbon metabolism	0.370111	1	1
ko04151	2	Environmental Information Processing	PI3K-Akt signaling pathway	0.394693	1	1
ko04320	1	Organismal Systems	Dorso-ventral axis formation	0.410979	1	0
ko00010	1	Metabolism	Glycolysis / Gluconeogenesis	0.431076	1	0
ko04976	1	Organismal Systems	Bile secretion	0.4505	1	0
ko00511	1	Metabolism	Other glycan degradation	0.186532	1	0
ko04392	1	Environmental Information Processing	Hippo signaling pathway - multiple species	0.17713	1	0
ko01212	4	Metabolism	Fatty acid metabolism	0.144869	1	3
ko04931	2	Human Diseases	Insulin resistance	0.13283	1	1
ko04610	1	Organismal Systems	Complement and coagulation cascades	0.118439	1	0
ko04964	1	Organismal Systems	Proximal tubule bicarbonate reclamation	0.118439	1	0
ko00071	2	Metabolism	Fatty acid degradation	0.0957751	1	1
ko00270	2	Metabolism	Cysteine and methionine metabolism	0.0753107	1	1
ko04920	2	Organismal Systems	Adipocytokine signaling pathway	0.0451034	1	1
ko04910	5	Organismal Systems	Insulin signaling pathway	0.0177956	1	4
ko04714	1	Organismal Systems	Thermogenesis	0.835743	0	1
ko05165	1	Human Diseases	Human papillomavirus infection	0.812871	0	1
ko05166	1	Human Diseases	HTLV-I infection	0.791861	0	1
ko04144	1	Cellular Processes	Endocytosis	0.794305	0	1
ko05168	1	Human Diseases	Herpes simplex infection	0.727097	0	1
ko04150	1	Environmental Information Processing	mTOR signaling pathway	0.682145	0	1
ko04140	1	Cellular Processes	Autophagy - animal	0.703728	0	1
ko05163	1	Human Diseases	Human cytomegalovirus infection	0.655014	0	1
ko00983	1	Metabolism	Drug metabolism - other enzymes	0.60773	0	1
ko04072	1	Environmental Information Processing	Phospholipase D signaling pathway	0.559269	0	1
ko04218	1	Cellular Processes	Cellular senescence	0.574392	0	1
ko04919	1	Organismal Systems	Thyroid hormone signaling pathway	0.574392	0	1
ko05231	1	Human Diseases	Choline metabolism in cancer	0.527426	0	1
ko05202	1	Human Diseases	Transcriptional misregulation in cancers	0.493331	0	1
ko00564	1	Metabolism	Glycerophospholipid metabolism	0.504956	0	1
ko00130	1	Metabolism	Ubiquinone and other terpenoid-quinone biosynthesis	0.346423	0	1
ko00410	1	Metabolism	beta-Alanine metabolism	0.361342	0	1
ko00640	1	Metabolism	Propanoate metabolism	0.390187	0	1
ko00240	1	Metabolism	Pyrimidine metabolism	0.397197	0	1
ko04725	1	Organismal Systems	Cholinergic synapse	0.404127	0	1
ko04211	1	Organismal Systems	Longevity regulating pathway - mammal	0.410979	0	1
ko04713	1	Organismal Systems	Circadian entrainment	0.410979	0	1
ko04217	1	Cellular Processes	Necroptosis	0.437624	0	1
ko05017	1	Human Diseases	Spinocerebellar ataxia	0.437624	0	1
ko00860	1	Metabolism	Porphyrin and chlorophyll metabolism	0.444099	0	1
ko00562	1	Metabolism	Inositol phosphate metabolism	0.4505	0	1
ko04115	1	Cellular Processes	p53 signaling pathway	0.231985	0	1
ko05221	1	Human Diseases	Acute myeloid leukemia	0.205021	0	1
ko00740	1	Metabolism	Riboflavin metabolism	0.14828	0	1
ko00780	1	Metabolism	Biotin metabolism	0.158005	0	1
ko04710	1	Organismal Systems	Circadian rhythm	0.158005	0	1
ko04711	1	Organismal Systems	Circadian rhythm - fly	0.128498	0	1
ko04212	3	Organismal Systems	Longevity regulating pathway - worm	0.111414	0	3
ko00061	3	Metabolism	Fatty acid biosynthesis	0.0695567	0	3
ko04146	4	Cellular Processes	Peroxisome	0.056541	0	4
ko00480	8	Metabolism	Glutathione metabolism	2.45492e-06	0	8
ko04614	8	Organismal Systems	Renin-angiotensin system	2.46604e-08	0	8
ko04640	8	Organismal Systems	Hematopoietic cell lineage	2.93373e-09	0	8
F-ck vs F-30
ID	num	KEGG class	Description	P-value	Up	Down
ko04146	3	Cellular Processes	Peroxisome	0.122286	2	1
ko04212	2	Organismal Systems	Longevity regulating pathway - worm	0.258474	2	0
ko04610	2	Organismal Systems	Complement and coagulation cascades	0.0046475	1	1
ko01100	20	Metabolism	Metabolic pathways	0.0154245	1	19
ko04213	1	Organismal Systems	Longevity regulating pathway - multiple species	0.370995	1	0
ko00230	1	Metabolism	Purine metabolism	0.610242	1	0
ko04141	1	Genetic Information Processing	Protein processing in endoplasmic reticulum	0.715711	1	0
ko04624	4	Organismal Systems	Toll and Imd signaling pathway	0.00172988	0	4
ko00260	3	Metabolism	Glycine, serine and threonine metabolism	0.00430038	0	3
ko00350	2	Metabolism	Tyrosine metabolism	0.0137673	0	2
ko00500	2	Metabolism	Starch and sucrose metabolism	0.0167046	0	2
ko01230	3	Metabolism	Biosynthesis of amino acids	0.0190641	0	3
ko00330	2	Metabolism	Arginine and proline metabolism	0.0481341	0	2
ko00270	2	Metabolism	Cysteine and methionine metabolism	0.0553751	0	2
ko00040	2	Metabolism	Pentose and glucuronate interconversions	0.0578697	0	2
ko04614	2	Organismal Systems	Renin-angiotensin system	0.0682272	0	2
ko00430	1	Metabolism	Taurine and hypotaurine metabolism	0.0740313	0	1
ko00860	2	Metabolism	Porphyrin and chlorophyll metabolism	0.0848034	0	2
ko01200	3	Metabolism	Carbon metabolism	0.0923619	0	3
ko00360	1	Metabolism	Phenylalanine metabolism	0.10039	0	1
ko04964	1	Organismal Systems	Proximal tubule bicarbonate reclamation	0.10039	0	1
ko02010	2	Environmental Information Processing	ABC transporters	0.114762	0	2
ko00670	1	Metabolism	One carbon pool by folate	0.117555	0	1
ko04072	2	Environmental Information Processing	Phospholipase D signaling pathway	0.146992	0	2
ko04218	2	Cellular Processes	Cellular senescence	0.157005	0	2
ko00511	1	Metabolism	Other glycan degradation	0.159079	0	1
ko00052	1	Metabolism	Galactose metabolism	0.167151	0	1
ko00531	1	Metabolism	Glycosaminoglycan degradation	0.167151	0	1
ko00983	2	Metabolism	Drug metabolism - other enzymes	0.18085	0	2
ko05219	1	Human Diseases	Bladder cancer	0.183071	0	1
ko04115	1	Cellular Processes	p53 signaling pathway	0.198693	0	1
ko00600	1	Metabolism	Sphingolipid metabolism	0.206394	0	1
ko05218	1	Human Diseases	Melanoma	0.236484	0	1
ko00380	1	Metabolism	Tryptophan metabolism	0.251108	0	1
ko00630	1	Metabolism	Glyoxylate and dicarboxylate metabolism	0.251108	0	1
ko04920	1	Organismal Systems	Adipocytokine signaling pathway	0.251108	0	1
ko05220	1	Human Diseases	Chronic myeloid leukemia	0.251108	0	1
ko05030	1	Human Diseases	Cocaine addiction	0.258317	0	1
ko04975	1	Organismal Systems	Fat digestion and absorption	0.272532	0	1
ko05223	1	Human Diseases	Non-small cell lung cancer	0.272532	0	1
ko00140	1	Metabolism	Steroid hormone biosynthesis	0.286482	0	1
ko04640	1	Organismal Systems	Hematopoietic cell lineage	0.286482	0	1
ko04660	1	Organismal Systems	T cell receptor signaling pathway	0.293358	0	1
ko00020	1	Metabolism	Citrate cycle (TCA cycle)	0.30017	0	1
ko00130	1	Metabolism	Ubiquinone and other terpenoid-quinone biosynthesis	0.30017	0	1
ko00053	1	Metabolism	Ascorbate and aldarate metabolism	0.306918	0	1
ko05222	1	Human Diseases	Small cell lung cancer	0.306918	0	1
ko00410	1	Metabolism	beta-Alanine metabolism	0.313602	0	1
ko00620	1	Metabolism	Pyruvate metabolism	0.313602	0	1
ko04151	2	Environmental Information Processing	PI3K-Akt signaling pathway	0.315624	0	2
ko05212	1	Human Diseases	Pancreatic cancer	0.320223	0	1
ko04933	1	Human Diseases	AGE-RAGE signaling pathway in diabetic complications	0.326782	0	1
ko05204	1	Human Diseases	Chemical carcinogenesis	0.326782	0	1
ko05162	1	Human Diseases	Measles	0.333279	0	1
ko04721	1	Organismal Systems	Synaptic vesicle cycle	0.34609	0	1
ko05214	1	Human Diseases	Glioma	0.352405	0	1
ko00982	1	Metabolism	Drug metabolism - cytochrome P450	0.358661	0	1
ko01522	1	Human Diseases	Endocrine resistance	0.364857	0	1
ko00561	1	Metabolism	Glycerolipid metabolism	0.370995	0	1
ko00980	1	Metabolism	Metabolism of xenobiotics by cytochrome P450	0.370995	0	1
ko05031	1	Human Diseases	Amphetamine addiction	0.370995	0	1
ko00010	1	Metabolism	Glycolysis / Gluconeogenesis	0.377075	0	1
ko04142	2	Cellular Processes	Lysosome	0.382308	0	2
ko04931	1	Human Diseases	Insulin resistance	0.418059	0	1
ko04371	1	Environmental Information Processing	Apelin signaling pathway	0.434806	0	1
ko05418	1	Human Diseases	Fluid shear stress and atherosclerosis	0.434806	0	1
ko03320	1	Organismal Systems	PPAR signaling pathway	0.440283	0	1
ko04530	1	Cellular Processes	Tight junction	0.440283	0	1
ko00564	1	Metabolism	Glycerophospholipid metabolism	0.445709	0	1
ko04928	1	Organismal Systems	Parathyroid hormone synthesis, secretion and action	0.445709	0	1
ko00830	1	Metabolism	Retinol metabolism	0.451083	0	1
ko05169	1	Human Diseases	Epstein-Barr virus infection	0.451083	0	1
ko05224	1	Human Diseases	Breast cancer	0.451083	0	1
ko04022	1	Environmental Information Processing	cGMP - PKG signaling pathway	0.456406	0	1
ko05167	1	Human Diseases	Kaposi sarcoma-associated herpesvirus infection	0.466901	0	1
ko04922	1	Organismal Systems	Glucagon signaling pathway	0.472075	0	1
ko05160	1	Human Diseases	Hepatitis C	0.482275	0	1
ko04728	1	Organismal Systems	Dopaminergic synapse	0.497215	0	1
ko05034	1	Human Diseases	Alcoholism	0.506941	0	1
ko04068	1	Environmental Information Processing	FoxO signaling pathway	0.521185	0	1
ko05130	1	Human Diseases	Pathogenic Escherichia coli infection	0.521185	0	1
ko05225	1	Human Diseases	Hepatocellular carcinoma	0.521185	0	1
ko00310	1	Metabolism	Lysine degradation	0.525844	0	1
ko00480	1	Metabolism	Glutathione metabolism	0.539555	0	1
ko04974	1	Organismal Systems	Protein digestion and absorption	0.539555	0	1
ko04110	1	Cellular Processes	Cell cycle	0.544039	0	1
ko04934	1	Human Diseases	Cushing syndrome	0.557236	0	1
ko05206	1	Human Diseases	MicroRNAs in cancer	0.57006	0	1
ko05163	1	Human Diseases	Human cytomegalovirus infection	0.590632	0	1
ko05012	1	Human Diseases	Parkinson disease	0.59463	0	1
ko05203	1	Human Diseases	Viral carcinogenesis	0.59463	0	1
ko04080	1	Environmental Information Processing	Neuroactive ligand-receptor interaction	0.632566	0	1
ko04013	1	Environmental Information Processing	MAPK signaling pathway - fly	0.639726	0	1
ko05132	1	Human Diseases	Salmonella infection	0.643255	0	1
ko05164	1	Human Diseases	Influenza A	0.66373	0	1
ko04910	1	Organismal Systems	Insulin signaling pathway	0.732113	0	1
ko05166	1	Human Diseases	HTLV-I infection	0.732113	0	1
ko04144	1	Cellular Processes	Endocytosis	0.734756	0	1
ko05165	1	Human Diseases	Human papillomavirus infection	0.754998	0	1
ko03013	1	Genetic Information Processing	RNA transport	0.764546	0	1
ko04152	1	Environmental Information Processing	AMPK signaling pathway	0.77373	0	1
ko05200	1	Human Diseases	Pathways in cancer	0.878471	0	1
BC-30 vs F-30
ID	num	KEGG class	Description	P-value	Up	Down
ko01100	84	Metabolism	Metabolic pathways	4.16654e-09	53	31
ko01212	20	Metabolism	Fatty acid metabolism	5.48216e-06	16	4
ko04146	14	Cellular Processes	Peroxisome	0.000192747	13	1
ko01040	13	Metabolism	Biosynthesis of unsaturated fatty acids	1.57759e-06	12	1
ko03320	11	Organismal Systems	PPAR signaling pathway	7.7507e-06	10	1
ko04212	10	Organismal Systems	Longevity regulating pathway - worm	0.00394548	10	0
ko00860	8	Metabolism	Porphyrin and chlorophyll metabolism	0.000435291	8	0
ko00983	8	Metabolism	Drug metabolism - other enzymes	0.00872703	8	0
ko00140	6	Metabolism	Steroid hormone biosynthesis	0.00143451	6	0
ko00410	6	Metabolism	beta-Alanine metabolism	0.00255673	6	0
ko00040	6	Metabolism	Pentose and glucuronate interconversions	0.00331831	6	0
ko05204	6	Human Diseases	Chemical carcinogenesis	0.00331831	6	0
ko00982	6	Metabolism	Drug metabolism - cytochrome P450	0.00595154	6	0
ko00980	6	Metabolism	Metabolism of xenobiotics by cytochrome P450	0.00734494	6	0
ko00830	6	Metabolism	Retinol metabolism	0.0242755	6	0
ko00071	6	Metabolism	Fatty acid degradation	0.00595154	5	1
ko00053	5	Metabolism	Ascorbate and aldarate metabolism	0.0114276	5	0
ko00640	5	Metabolism	Propanoate metabolism	0.0189526	5	0
ko04750	6	Organismal Systems	Inflammatory mediator regulation of TRP channels	0.0260498	5	1
ko01200	8	Metabolism	Carbon metabolism	0.0524947	5	3
ko04979	5	Organismal Systems	Cholesterol metabolism	0.0956632	5	0
ko04152	9	Environmental Information Processing	AMPK signaling pathway	0.101006	5	4
ko00900	5	Metabolism	Terpenoid backbone biosynthesis	0.263899	5	0
ko00780	4	Metabolism	Biotin metabolism	0.00168922	4	0
ko05164	10	Human Diseases	Influenza A	0.00715028	4	6
ko00592	4	Metabolism	alpha-Linolenic acid metabolism	0.00873229	4	0
ko00061	6	Metabolism	Fatty acid biosynthesis	0.084266	4	2
ko05166	6	Human Diseases	HTLV-I infection	0.368821	4	2
ko04024	4	Environmental Information Processing	cAMP signaling pathway	0.623177	4	0
ko00740	4	Metabolism	Riboflavin metabolism	0.00127462	3	1
ko04977	4	Organismal Systems	Vitamin digestion and absorption	0.0221961	3	1
ko01230	5	Metabolism	Biosynthesis of amino acids	0.0659789	3	2
ko00100	4	Metabolism	Steroid biosynthesis	0.0796363	3	1
ko00250	3	Metabolism	Alanine, aspartate and glutamate metabolism	0.0799159	3	0
ko00062	3	Metabolism	Fatty acid elongation	0.243963	3	0
ko00230	5	Metabolism	Purine metabolism	0.278	3	2
ko05202	3	Human Diseases	Transcriptional misregulation in cancers	0.364475	3	0
ko04142	6	Cellular Processes	Lysosome	0.388655	3	3
ko00480	3	Metabolism	Glutathione metabolism	0.563009	3	0
ko00350	3	Metabolism	Tyrosine metabolism	0.0299261	2	1
ko00981	4	Metabolism	Insect hormone biosynthesis	0.0368856	2	2
ko00232	2	Metabolism	Caffeine metabolism	0.048958	2	0
ko00220	2	Metabolism	Arginine biosynthesis	0.101546	2	0
ko04913	2	Organismal Systems	Ovarian Steroidogenesis	0.176777	2	0
ko00270	3	Metabolism	Cysteine and methionine metabolism	0.17719	2	1
ko04614	3	Organismal Systems	Renin-angiotensin system	0.224416	2	1
ko04640	2	Organismal Systems	Hematopoietic cell lineage	0.366352	2	0
ko04151	5	Environmental Information Processing	PI3K-Akt signaling pathway	0.438142	2	3
ko04910	5	Organismal Systems	Insulin signaling pathway	0.550347	2	3
ko02010	2	Environmental Information Processing	ABC transporters	0.658175	2	0
ko04912	2	Organismal Systems	GnRH signaling pathway	0.715934	2	0
ko05016	5	Human Diseases	Huntington disease	0.865179	2	3
ko05200	4	Human Diseases	Pathways in cancer	0.95783	2	2
ko04974	8	Organismal Systems	Protein digestion and absorption	0.00810974	1	7
ko00670	3	Metabolism	One carbon pool by folate	0.0103606	1	2
ko00130	4	Metabolism	Ubiquinone and other terpenoid-quinone biosynthesis	0.0440126	1	3
ko04972	7	Organismal Systems	Pancreatic secretion	0.0491396	1	6
ko00380	3	Metabolism	Tryptophan metabolism	0.0940385	1	2
ko04975	3	Organismal Systems	Fat digestion and absorption	0.116968	1	2
ko00400	1	Metabolism	Phenylalanine, tyrosine and tryptophan biosynthesis	0.137963	1	0
ko04940	1	Human Diseases	Type I diabetes mellitus	0.137963	1	0
ko00051	2	Metabolism	Fructose and mannose metabolism	0.138001	1	1
ko04080	6	Environmental Information Processing	Neuroactive ligand-receptor interaction	0.171669	1	5
ko00430	1	Metabolism	Taurine and hypotaurine metabolism	0.256995	1	0
ko04512	2	Environmental Information Processing	ECM-receptor interaction	0.257908	1	1
ko00630	2	Metabolism	Glyoxylate and dicarboxylate metabolism	0.298945	1	1
ko04920	2	Organismal Systems	Adipocytokine signaling pathway	0.298945	1	1
ko00360	1	Metabolism	Phenylalanine metabolism	0.335413	1	0
ko04610	1	Organismal Systems	Complement and coagulation cascades	0.335413	1	0
ko05216	1	Human Diseases	Thyroid cancer	0.335413	1	0
ko00591	1	Metabolism	Linoleic acid metabolism	0.383064	1	0
ko00730	1	Metabolism	Thiamine metabolism	0.383064	1	0
ko00330	2	Metabolism	Arginine and proline metabolism	0.392661	1	1
ko00650	1	Metabolism	Butanoate metabolism	0.427319	1	0
ko05020	1	Human Diseases	Prion diseases	0.427319	1	0
ko05160	3	Human Diseases	Hepatitis C	0.453363	1	2
ko04973	1	Organismal Systems	Carbohydrate digestion and absorption	0.468418	1	0
ko05225	3	Human Diseases	Hepatocellular carcinoma	0.527889	1	2
ko00500	1	Metabolism	Starch and sucrose metabolism	0.542026	1	0
ko04110	3	Cellular Processes	Cell cycle	0.571541	1	2
ko00790	1	Metabolism	Folate biosynthesis	0.574936	1	0
ko04934	3	Human Diseases	Cushing syndrome	0.596517	1	2
ko04931	2	Human Diseases	Insulin resistance	0.611463	1	1
ko00590	1	Metabolism	Arachidonic acid metabolism	0.619947	1	0
ko04130	1	Genetic Information Processing	SNARE interactions in vesicular transport	0.647289	1	0
ko05014	1	Human Diseases	Amyotrophic lateral sclerosis (ALS)	0.660218	1	0
ko04918	1	Organismal Systems	Thyroid hormone synthesis	0.672675	1	0
ko04927	1	Organismal Systems	Cortisol synthesis and secretion	0.684679	1	0
ko01524	1	Human Diseases	Platinum drug resistance	0.696245	1	0
ko04145	2	Cellular Processes	Phagosome	0.715934	1	1
ko00510	1	Metabolism	N-Glycan biosynthesis	0.748047	1	0
ko04218	2	Cellular Processes	Cellular senescence	0.758754	1	1
ko04727	1	Organismal Systems	GABAergic synapse	0.766219	1	0
ko05165	4	Human Diseases	Human papillomavirus infection	0.777625	1	3
ko04726	1	Organismal Systems	Serotonergic synapse	0.783087	1	0
ko04114	2	Cellular Processes	Oocyte meiosis	0.784123	1	1
ko04350	1	Environmental Information Processing	TGF-beta signaling pathway	0.798745	1	0
ko04310	2	Environmental Information Processing	Wnt signaling pathway	0.812537	1	1
ko05230	1	Human Diseases	Central carbon metabolism in cancer	0.813279	1	0
ko04510	2	Cellular Processes	Focal adhesion	0.817806	1	1
ko03022	1	Genetic Information Processing	Basal transcription factors	0.82015	1	0
ko04668	1	Environmental Information Processing	TNF signaling pathway	0.82015	1	0
ko04213	1	Organismal Systems	Longevity regulating pathway - multiple species	0.833147	1	0
ko00520	1	Metabolism	Amino sugar and nucleotide sugar metabolism	0.845211	1	0
ko00562	1	Metabolism	Inositol phosphate metabolism	0.856407	1	0
ko04976	1	Organismal Systems	Bile secretion	0.856407	1	0
ko05203	2	Human Diseases	Viral carcinogenesis	0.859587	1	1
ko04210	1	Cellular Processes	Apoptosis	0.866798	1	0
ko04925	1	Organismal Systems	Aldosterone synthesis and secretion	0.876442	1	0
ko04120	2	Genetic Information Processing	Ubiquitin mediated proteolysis	0.878847	1	1
ko05418	1	Human Diseases	Fluid shear stress and atherosclerosis	0.889621	1	0
ko04722	1	Organismal Systems	Neurotrophin signaling pathway	0.893696	1	0
ko04928	1	Organismal Systems	Parathyroid hormone synthesis, secretion and action	0.897622	1	0
ko05231	1	Human Diseases	Choline metabolism in cancer	0.911934	1	0
ko05168	2	Human Diseases	Herpes simplex infection	0.920593	1	1
ko04915	1	Organismal Systems	Estrogen signaling pathway	0.924256	1	0
ko04141	2	Genetic Information Processing	Protein processing in endoplasmic reticulum	0.953213	1	1
ko03008	1	Genetic Information Processing	Ribosome biogenesis in eukaryotes	0.964428	1	0
ko04014	1	Environmental Information Processing	Ras signaling pathway	0.973735	1	0
ko04010	1	Environmental Information Processing	MAPK signaling pathway	0.984574	1	0
ko03013	1	Genetic Information Processing	RNA transport	0.996253	1	0
ko00300	1	Metabolism	Lysine biosynthesis	0.0364216	0	1
ko04624	5	Organismal Systems	Toll and Imd signaling pathway	0.048475	0	5
ko00310	6	Metabolism	Lysine degradation	0.0602576	0	6
ko00260	3	Metabolism	Glycine, serine and threonine metabolism	0.133301	0	3
ko00600	2	Metabolism	Sphingolipid metabolism	0.216988	0	2
ko00561	3	Metabolism	Glycerolipid metabolism	0.25384	0	3
ko04950	1	Human Diseases	Maturity onset diabetes of the young	0.256995	0	1
ko04964	1	Organismal Systems	Proximal tubule bicarbonate reclamation	0.335413	0	1
ko04060	1	Environmental Information Processing	Cytokine-cytokine receptor interaction	0.427319	0	1
ko05162	2	Human Diseases	Measles	0.456122	0	2
ko01210	1	Metabolism	2-Oxocarboxylic acid metabolism	0.468418	0	1
ko05217	1	Human Diseases	Basal cell carcinoma	0.542026	0	1
ko05219	1	Human Diseases	Bladder cancer	0.542026	0	1
ko04115	1	Cellular Processes	p53 signaling pathway	0.574936	0	1
ko04550	2	Cellular Processes	Signaling pathways regulating pluripotency of stem cells	0.591472	0	2
ko00030	1	Metabolism	Pentose phosphate pathway	0.605496	0	1
ko03020	1	Genetic Information Processing	RNA polymerase	0.605496	0	1
ko05218	1	Human Diseases	Melanoma	0.647289	0	1
ko00564	2	Metabolism	Glycerophospholipid metabolism	0.658175	0	2
ko05224	2	Human Diseases	Breast cancer	0.666963	0	2
ko05220	1	Human Diseases	Chronic myeloid leukemia	0.672675	0	1
ko05223	1	Human Diseases	Non-small cell lung cancer	0.707389	0	1
ko00280	1	Metabolism	Valine, leucine and isoleucine degradation	0.728474	0	1
ko04072	2	Environmental Information Processing	Phospholipase D signaling pathway	0.738084	0	2
ko04660	1	Organismal Systems	T cell receptor signaling pathway	0.738443	0	1
ko00020	1	Metabolism	Citrate cycle (TCA cycle)	0.748047	0	1
ko03440	1	Genetic Information Processing	Homologous recombination	0.748047	0	1
ko05222	1	Human Diseases	Small cell lung cancer	0.757302	0	1
ko00620	1	Metabolism	Pyruvate metabolism	0.766219	0	1
ko05130	2	Human Diseases	Pathogenic Escherichia coli infection	0.771743	0	2
ko05212	1	Human Diseases	Pancreatic cancer	0.77481	0	1
ko04933	1	Human Diseases	AGE-RAGE signaling pathway in diabetic complications	0.783087	0	1
ko05214	1	Human Diseases	Glioma	0.813279	0	1
ko04320	1	Organismal Systems	Dorso-ventral axis formation	0.82015	0	1
ko01522	1	Human Diseases	Endocrine resistance	0.82677	0	1
ko00010	1	Metabolism	Glycolysis / Gluconeogenesis	0.839292	0	1
ko04540	1	Cellular Processes	Gap junction	0.839292	0	1
ko04914	1	Organismal Systems	Progesterone-mediated oocyte maturation	0.839292	0	1
ko04916	1	Organismal Systems	Melanogenesis	0.845211	0	1
ko04071	1	Environmental Information Processing	Sphingolipid signaling pathway	0.850913	0	1
ko04150	2	Environmental Information Processing	mTOR signaling pathway	0.882396	0	2
ko05226	1	Human Diseases	Gastric cancer	0.889621	0	1
ko04530	1	Cellular Processes	Tight junction	0.893696	0	1
ko05205	2	Human Diseases	Proteoglycans in cancer	0.895656	0	2
ko04390	1	Environmental Information Processing	Hippo signaling pathway	0.901403	0	1
ko05169	1	Human Diseases	Epstein-Barr virus infection	0.901403	0	1
ko04013	2	Environmental Information Processing	MAPK signaling pathway - fly	0.901756	0	2
ko05132	2	Human Diseases	Salmonella infection	0.90468	0	2
ko04066	1	Environmental Information Processing	HIF-1 signaling pathway	0.908554	0	1
ko05167	1	Human Diseases	Kaposi sarcoma-associated herpesvirus infection	0.911934	0	1
ko04922	1	Organismal Systems	Glucagon signaling pathway	0.91519	0	1
ko04360	1	Organismal Systems	Axon guidance	0.918326	0	1
ko04068	1	Environmental Information Processing	FoxO signaling pathway	0.941838	0	1
ko05163	1	Human Diseases	Human cytomegalovirus infection	0.96825	0	1
ko04140	1	Cellular Processes	Autophagy - animal	0.980618	0	1
ko04144	1	Cellular Processes	Endocytosis	0.994062	0	1
ko05010	2	Human Diseases	Alzheimer disease	0.994496	0	2

## Sheet: Table S6
Table S6. List of genes and gene expression in control and after LC30 application specifically related to Beta-cypermethrin detoxification.
SR. No	Gene ID	Gene description	FPKM	FPKM	log2(fc)
			B-ck	BC-30
Acetylcholinesterase
1	LOC105193078	acetylcholinesterase-like [Source:RefSeq mRNA;Acc:XM_011157408.1]	0.47	0.486667	0.0502732
2	LOC105193139	neuronal acetylcholine receptor subunit alpha-9-like [Source:RefSeq mRNA;Acc:XM_011157488.1]	0.833333	0.686667	-0.279284
3	LOC105193175	neuronal acetylcholine receptor subunit alpha-7 [Source:RefSeq mRNA;Acc:XM_011157532.1]	0.163333	0.226667	0.472753
4	LOC105193364	acetylcholine receptor subunit beta-like 2 [Source:RefSeq mRNA;Acc:XM_011157775.1]	0.643333	0.283333	-1.18307
5	LOC105194564	neuronal acetylcholine receptor subunit alpha-7-like [Source:RefSeq mRNA;Acc:XM_011159543.1]	0.363333	0.4	0.138706
6	LOC105194565	acetylcholine receptor subunit beta-like 1 [Source:RefSeq mRNA;Acc:XM_011159544.1]	0.313333	0.553333	0.820451
7	LOC105194771	acetylcholine receptor subunit alpha-like, transcript variant X1 [Source:RefSeq mRNA;Acc:XM_011159862.1]	1.17667	2.02	0.77965
8	LOC105195084	acetylcholine receptor subunit alpha-like 1, transcript variant X1 [Source:RefSeq mRNA;Acc:XM_011160310.1]	67.49	74.9867	0.15196
9	LOC105197490	vesicular acetylcholine transporter [Source:RefSeq mRNA;Acc:XM_011163892.1]	2.41667	3.96333	0.713696
10	LOC105197520	acetylcholine receptor subunit alpha-like [Source:RefSeq mRNA;Acc:XM_011163938.1]	1.14667	1.12333	-0.02966
11	LOC105199400	muscarinic acetylcholine receptor DM1, transcript variant X2 [Source:RefSeq mRNA;Acc:XM_011166501.1]	1.04667	1.68667	0.688373
12	LOC105200477	acetylcholine receptor subunit alpha-L1 [Source:RefSeq mRNA;Acc:XM_011168049.1]	11.7267	8.41333	-0.479044
13	LOC105200480	acetylcholine receptor subunit alpha-like 1 [Source:RefSeq mRNA;Acc:XM_011168054.1]	0.116667	0.0366667	-1.66985
14	LOC105201027	acetylcholine receptor subunit alpha-type acr-16-like [Source:RefSeq mRNA;Acc:XM_011168863.1]	24.3867	33.32	0.450296
15	LOC105201028	neuronal acetylcholine receptor subunit alpha-3-like [Source:RefSeq mRNA;Acc:XM_011168865.1]	12.17	14.2167	0.224254
16	LOC105201029	acetylcholine receptor subunit alpha-like 1, transcript variant X2 [Source:RefSeq mRNA;Acc:XM_011168867.1]	10.3033	15.4467	0.584184
17	LOC105202371	acetylcholinesterase-like, transcript variant X1 [Source:RefSeq mRNA;Acc:XM_011170846.1]	1.34667	1.11	-0.278833
18	LOC105203675	acetylcholine receptor subunit beta-like 2 [Source:RefSeq mRNA;Acc:XM_011172552.1]	8.24	6.65667	-0.307844
19	LOC105203847	neuronal acetylcholine receptor subunit alpha-2-like [Source:RefSeq mRNA;Acc:XM_011172769.1]	48.6	30.83	-0.656621
20	LOC105203848	neuronal acetylcholine receptor subunit alpha-2-like [Source:RefSeq mRNA;Acc:XM_011172770.1]	46.03	22.0833	-1.05962
21	LOC105205262	probable muscarinic acetylcholine receptor gar-1 [Source:RefSeq mRNA;Acc:XM_011174604.1]	0.616667	0.633333	0.0384741
22	MSTRG.11206	LOW QUALITY PROTEIN: muscarinic acetylcholine receptor DM1-like [Formica exsecta]	0.0833333	0.166667	1
Carboxylesterase
1	LOC105194124	venom carboxylesterase-6-like [Source:RefSeq mRNA;Acc:XM_011158865.1]	23.0667	31.6333	0.455636
2	LOC105194860	venom carboxylesterase-6-like [Source:RefSeq mRNA;Acc:XM_011159974.1]	68.2	54.41	-0.3259
3	LOC105196374	liver carboxylesterase 2-like [Source:RefSeq mRNA;Acc:XM_011162296.1]	17.37	17.38	0.000830328
4	LOC105196831	liver carboxylesterase-like [Source:RefSeq mRNA;Acc:XM_011162963.1]	37.0333	36.7433	-0.0113419
5	LOC105197400	venom carboxylesterase-6, transcript variant X1 [Source:RefSeq mRNA;Acc:XM_011163721.1]	51.2167	35.4833	-0.529472
6	LOC105197650	carboxylesterase 5A [Source:RefSeq mRNA;Acc:XM_011164120.1]	2.73333	2.73333	0
7	LOC105204441	venom carboxylesterase-6-like [Source:RefSeq mRNA;Acc:XM_011173516.1]	5.96667	20.7867	1.80066
8	MSTRG.9167	LOW QUALITY PROTEIN: carboxylesterase 4A-like [Ooceraea biroi]	0.673333	0.001	-9.39518
Glutathione S-transferase
1	LOC105193617	probable glutathione peroxidase 2 [Source:RefSeq mRNA;Acc:XM_011158532.1]	422.313	429.077	0.0229217
2	LOC105195113	microsomal glutathione S-transferase 1-like [Source:RefSeq mRNA;Acc:XM_011160360.1]	188.3	126.147	-0.577931
3	LOC105195447	glutathione S-transferase theta-1-like, transcript variant X5 [Source:RefSeq mRNA;Acc:XM_011160838.1]	378.44	433.35	0.195468
4	LOC105196690	glutathione S-transferase C-terminal domain-containing protein homolog [Source:RefSeq mRNA;Acc:XM_011162741.1]	14.1933	8.48667	-0.741944
5	LOC105197561	glutathione S-transferase-like [Source:RefSeq mRNA;Acc:XM_011163987.1]	1711.47	1447.75	-0.241424
6	LOC105198622	S-formylglutathione hydrolase [Source:RefSeq mRNA;Acc:XM_011165395.1]	25.6	18.8467	-0.441834
7	LOC105199993	glutathione S-transferase-like [Source:RefSeq mRNA;Acc:XM_011167341.1]	121.537	99.5867	-0.287367
8	LOC105199994	glutathione S-transferase-like [Source:RefSeq mRNA;Acc:XM_011167342.1]	168.747	140.77	-0.261519
9	LOC105199995	glutathione S-transferase-like [Source:RefSeq mRNA;Acc:XM_011167343.1]	0.001	0.001	0
10	LOC105200000	glutathione S-transferase-like [Source:RefSeq mRNA;Acc:XM_011167347.1]	208.4	161.267	-0.369907
11	LOC105200001	glutathione S-transferase-like [Source:RefSeq mRNA;Acc:XM_011167348.1]	12.58	11.4167	-0.13999
12	LOC105200755	glutathione synthetase-like [Source:RefSeq mRNA;Acc:XM_011168459.1]	14.52	9.86	-0.558382
13	LOC105201511	glutathione-specific gamma-glutamylcyclotransferase 1 [Source:RefSeq mRNA;Acc:XM_011169542.1]	17.7233	15.4967	-0.193692
14	LOC105201720	glutathione S-transferase 1-like [Source:RefSeq mRNA;Acc:XM_011169880.1]	17.7267	10.7367	-0.723375
15	LOC105202171	probable phospholipid hydroperoxide glutathione peroxidase, transcript variant X2 [Source:RefSeq mRNA;Acc:XM_011170677.1]	289.987	265.9	-0.125103
16	LOC105202328	glutathione S-transferase-like [Source:RefSeq mRNA;Acc:XM_011170779.1]	0.001	0.286667	8.16323
17	LOC105204629	lactoylglutathione lyase, transcript variant X2 [Source:RefSeq mRNA;Acc:XM_011173777.1]	274.427	271.187	-0.0171344
18	LOC105205536	hydroxyacylglutathione hydrolase, mitochondrial, transcript variant X2 [Source:RefSeq mRNA;Acc:XM_011174921.1]	70.69	57.6133	-0.295103
19	LOC105207728	glutathione synthetase-like [Source:RefSeq mRNA;Acc:XM_011177338.1]	10.38	7.09	-0.549949
20	LOC105207856	glutathione S-transferase D4-like [Source:RefSeq mRNA;Acc:XM_011177540.1]	30.6133	39.1233	0.353869
21	LOC105208239	putative glutathione-specific gamma-glutamylcyclotransferase 2 [Source:RefSeq mRNA;Acc:XM_011178038.1]	29.85	31.4333	0.0745643
22	MSTRG.8423	glutathione synthetase-like [Solenopsis invicta]	0.573333	1.03	0.845198
23	MSTRG.9849	glutathione S-transferase 1-like [Solenopsis invicta]	1.75667	2.52333	0.52249
Cytochrome P450
1	LOC105193720	cytochrome P450 4g15-like [Source:RefSeq mRNA;Acc:XM_011158278.1]	673.413	452.283	-0.574265
2	LOC105194121	cytochrome P450 6d3-like [Source:RefSeq mRNA;Acc:XM_011158863.1]	0.33	0.356667	0.11211
3	LOC105194269	cytochrome P450 4d2-like [Source:RefSeq mRNA;Acc:XM_011159117.1]	3.00333	1.89667	-0.663098
4	LOC105194270	cytochrome P450 4C1-like [Source:RefSeq mRNA;Acc:XM_011159118.1]	0.253333	0.226667	-0.160465
5	LOC105194845	cytochrome P450 4c21-like [Source:RefSeq mRNA;Acc:XM_011159960.1]	1.49667	0.153333	-3.28701
6	LOC105196518	cytochrome P450 4C1-like [Source:RefSeq mRNA;Acc:XM_011162491.1]	95.4967	58.2533	-0.71311
7	LOC105196615	XP_025992590.1 cytochrome P450 4c21-like, partial [Solenopsis invicta]	1.78	1.12667	-0.659816
8	LOC105196791	cytochrome P450 307a1-like [Source:RefSeq mRNA;Acc:XM_011162903.1]	0.413333	0.7	0.760049
9	LOC105196980	cytochrome P450 306a1 [Source:RefSeq mRNA;Acc:XM_011163157.1]	2.01333	1.43667	-0.486861
10	LOC105196981	cytochrome P450 18a1 [Source:RefSeq mRNA;Acc:XM_011163158.1]	0.363333	1.00333	1.46544
11	LOC105199391	cytochrome P450 CYP12A2-like [Source:RefSeq mRNA;Acc:XM_011166479.1]	71.7567	36.8967	-0.959622
12	LOC105200412	probable cytochrome P450 12a5, mitochondrial [Source:RefSeq mRNA;Acc:XM_011167966.1]	0.53	0.51	-0.0554951
13	LOC105200429	XP_025988557.1 probable cytochrome P450 304a1 [Solenopsis invicta]	64.6967	37.3433	-0.792841
14	LOC105201474	probable cytochrome P450 305a1 [Source:RefSeq mRNA;Acc:XM_011169500.1]	0.53	2.29667	2.11548
15	LOC105203155	probable cytochrome P450 305a1 [Source:RefSeq mRNA;Acc:XM_011171919.1]	3.35333	0.95	-1.8196
16	LOC105204409	cytochrome P450 4C1-like [Source:RefSeq mRNA;Acc:XM_011173476.1]	1.53667	0.7	-1.13438
17	LOC105204661	cytochrome P450 6j1-like [Source:RefSeq mRNA;Acc:XM_011173831.1]	189.79	114.97	-0.723147
18	LOC105204693	cytochrome P450 6a2-like [Source:RefSeq mRNA;Acc:XM_011173884.1]	25.38	15.3133	-0.728904
19	LOC105204998	cytochrome P450 4C1-like [Source:RefSeq mRNA;Acc:XM_011174289.1]	41.13	33.6833	-0.288156
20	LOC105205362	cytochrome P450 4d10-like [Source:RefSeq mRNA;Acc:XM_011174715.1]	3.5	1.71	-1.03336
21	LOC105205660	probable cytochrome P450 6a14 [Source:RefSeq mRNA;Acc:XM_011175088.1]	47.5467	60.3	0.342814
22	LOC105206707	cytochrome P450 2A13-like [Source:RefSeq mRNA;Acc:XM_011176185.1]	0.613333	0.223333	-1.45747
23	LOC105206715	cytochrome P450 6k1-like [Source:RefSeq mRNA;Acc:XM_011176193.1]	0.746667	1.59	1.09049
24	LOC105206716	cytochrome P450 4C1-like [Source:RefSeq mRNA;Acc:XM_011176194.1]	0.416667	0.356667	-0.224317
25	LOC105206735	cytochrome P450 6a9-like [Source:RefSeq mRNA;Acc:XM_011176209.1]	3.65333	1.84333	-0.986896
26	LOC105206965	cytochrome P450 4C1-like [Source:RefSeq mRNA;Acc:XM_011176415.1]	159.297	154.287	-0.0461027
27	LOC105207575	cytochrome P450 315a1, mitochondrial [Source:RefSeq mRNA;Acc:XM_011177114.1]	0.31	0.326667	0.075551
28	LOC105207736	probable cytochrome P450 49a1, transcript variant X1 [Source:RefSeq mRNA;Acc:XM_011177359.1]	1.41	1.01	-0.48134
29	LOC105207814	probable cytochrome P450 301a1, mitochondrial [Source:RefSeq mRNA;Acc:XM_011177459.1]	0.373333	0.56	0.584963

## Sheet: Table S7
Table S7. List of genes and gene expression in control and after LC30 application specifically related to Fipronil detoxification.
SR. No	Gene ID	Gene description	FPKM	FPKM	log2(fc)
			F-ck	F-30
Acetylcholinesterase
1	LOC105193078	acetylcholinesterase-like [Source:RefSeq mRNA;Acc:XM_011157408.1]	0.376667	0.233333	-0.690896
2	LOC105193139	neuronal acetylcholine receptor subunit alpha-9-like [Source:RefSeq mRNA;Acc:XM_011157488.1]	0.71	0.506667	-0.486782
3	LOC105193175	neuronal acetylcholine receptor subunit alpha-7 [Source:RefSeq mRNA;Acc:XM_011157532.1]	0.153333	0.223333	0.542527
4	LOC105193364	acetylcholine receptor subunit beta-like 2 [Source:RefSeq mRNA;Acc:XM_011157775.1]	0.001	0.37	8.53138
5	LOC105194564	neuronal acetylcholine receptor subunit alpha-7-like [Source:RefSeq mRNA;Acc:XM_011159543.1]	0.383333	0.29	-0.402547
6	LOC105194565	acetylcholine receptor subunit beta-like 1 [Source:RefSeq mRNA;Acc:XM_011159544.1]	0.243333	0.07	-1.79751
7	LOC105194771	acetylcholine receptor subunit alpha-like, transcript variant X1 [Source:RefSeq mRNA;Acc:XM_011159862.1]	0.786667	1.46667	0.898717
8	LOC105195084	acetylcholine receptor subunit alpha-like 1, transcript variant X1 [Source:RefSeq mRNA;Acc:XM_011160310.1]	53.1867	70.1233	0.39883
9	LOC105197490	vesicular acetylcholine transporter [Source:RefSeq mRNA;Acc:XM_011163892.1]	1.47	2.61	0.828234
10	LOC105197520	acetylcholine receptor subunit alpha-like [Source:RefSeq mRNA;Acc:XM_011163938.1]	1.24333	1	-0.314213
11	LOC105199400	muscarinic acetylcholine receptor DM1, transcript variant X2 [Source:RefSeq mRNA;Acc:XM_011166501.1]	1.41667	0.486667	-1.54149
12	LOC105200477	acetylcholine receptor subunit alpha-L1 [Source:RefSeq mRNA;Acc:XM_011168049.1]	9.09667	8.97	-0.02023
13	LOC105200480	acetylcholine receptor subunit alpha-like 1 [Source:RefSeq mRNA;Acc:XM_011168054.1]	0.29	0.001	-8.17991
14	LOC105201027	acetylcholine receptor subunit alpha-type acr-16-like [Source:RefSeq mRNA;Acc:XM_011168863.1]	23.74	26.4233	0.154493
15	LOC105201028	neuronal acetylcholine receptor subunit alpha-3-like [Source:RefSeq mRNA;Acc:XM_011168865.1]	9.20333	11.0467	0.263383
16	LOC105201029	acetylcholine receptor subunit alpha-like 1, transcript variant X2 [Source:RefSeq mRNA;Acc:XM_011168867.1]	8.46667	10.3833	0.294404
17	LOC105202371	acetylcholinesterase-like, transcript variant X1 [Source:RefSeq mRNA;Acc:XM_011170846.1]	1.48	1.81333	0.293047
18	LOC105203675	acetylcholine receptor subunit beta-like 2 [Source:RefSeq mRNA;Acc:XM_011172552.1]	7.65	7.91333	0.0488258
19	LOC105203847	neuronal acetylcholine receptor subunit alpha-2-like [Source:RefSeq mRNA;Acc:XM_011172769.1]	87.4667	27.8833	-1.64933
20	LOC105203848	neuronal acetylcholine receptor subunit alpha-2-like [Source:RefSeq mRNA;Acc:XM_011172770.1]	81.9033	39.8733	-1.0385
21	LOC105205262	probable muscarinic acetylcholine receptor gar-1 [Source:RefSeq mRNA;Acc:XM_011174604.1]	0.576667	0.69	0.258859
22	MSTRG.11206	LOW QUALITY PROTEIN: muscarinic acetylcholine receptor DM1-like [Formica exsecta]	0.001	0.0966667	6.59495
Carboxylesterase
1	LOC105194124	venom carboxylesterase-6-like [Source:RefSeq mRNA;Acc:XM_011158865.1]	62.8867	34.51	-0.86574
2	LOC105194860	venom carboxylesterase-6-like [Source:RefSeq mRNA;Acc:XM_011159974.1]	73.0933	51.4467	-0.506662
3	LOC105196374	liver carboxylesterase 2-like [Source:RefSeq mRNA;Acc:XM_011162296.1]	21.2067	15.4633	-0.455667
4	LOC105196831	liver carboxylesterase-like [Source:RefSeq mRNA;Acc:XM_011162963.1]	41.4333	26.7633	-0.630534
5	LOC105197400	venom carboxylesterase-6, transcript variant X1 [Source:RefSeq mRNA;Acc:XM_011163721.1]	65.5967	65.9467	0.00767723
6	LOC105197650	carboxylesterase 5A [Source:RefSeq mRNA;Acc:XM_011164120.1]	1.77667	1.51333	-0.231443
7	LOC105204441	venom carboxylesterase-6-like [Source:RefSeq mRNA;Acc:XM_011173516.1]	8.39333	2.36	-1.83046
8	MSTRG.9167	LOW QUALITY PROTEIN: carboxylesterase 4A-like [Ooceraea biroi]	0.556667	0.001	-9.12067
Glutathione S-transferase
1	LOC105193617	probable glutathione peroxidase 2 [Source:RefSeq mRNA;Acc:XM_011158532.1]	504.983	564.103	0.159724
2	LOC105195113	microsomal glutathione S-transferase 1-like [Source:RefSeq mRNA;Acc:XM_011160360.1]	168.603	198.4	0.234779
3	LOC105195447	glutathione S-transferase theta-1-like, transcript variant X5 [Source:RefSeq mRNA;Acc:XM_011160838.1]	408.61	373.157	-0.130943
4	LOC105196690	glutathione S-transferase C-terminal domain-containing protein homolog [Source:RefSeq mRNA;Acc:XM_011162741.1]	10.9167	12.49	0.194241
5	LOC105197561	glutathione S-transferase-like [Source:RefSeq mRNA;Acc:XM_011163987.1]	1755.04	1940.23	0.144724
6	LOC105198622	S-formylglutathione hydrolase [Source:RefSeq mRNA;Acc:XM_011165395.1]	23.2567	31.4667	0.43618
7	LOC105199993	glutathione S-transferase-like [Source:RefSeq mRNA;Acc:XM_011167341.1]	132.173	125.93	-0.0698091
8	LOC105199994	glutathione S-transferase-like [Source:RefSeq mRNA;Acc:XM_011167342.1]	177.653	145.12	-0.291818
9	LOC105199995	glutathione S-transferase-like [Source:RefSeq mRNA;Acc:XM_011167343.1]	0.001	0.0933333	6.54432
10	LOC105200000	glutathione S-transferase-like [Source:RefSeq mRNA;Acc:XM_011167347.1]	209.763	230.233	0.134334
11	LOC105200001	glutathione S-transferase-like [Source:RefSeq mRNA;Acc:XM_011167348.1]	10.49	14.0633	0.422924
12	LOC105200755	glutathione synthetase-like [Source:RefSeq mRNA;Acc:XM_011168459.1]	8.89667	7.80333	-0.189174
13	LOC105201511	glutathione-specific gamma-glutamylcyclotransferase 1 [Source:RefSeq mRNA;Acc:XM_011169542.1]	19.65	13.9933	-0.48979
14	LOC105201720	glutathione S-transferase 1-like [Source:RefSeq mRNA;Acc:XM_011169880.1]	21.62	28.8867	0.418037
15	LOC105202171	probable phospholipid hydroperoxide glutathione peroxidase, transcript variant X2 [Source:RefSeq mRNA;Acc:XM_011170677.1]	271.123	266.897	-0.022668
16	LOC105202328	glutathione S-transferase-like [Source:RefSeq mRNA;Acc:XM_011170779.1]	0.17	0.11	-0.628031
17	LOC105204629	lactoylglutathione lyase, transcript variant X2 [Source:RefSeq mRNA;Acc:XM_011173777.1]	214.367	287.49	0.423431
18	LOC105205536	hydroxyacylglutathione hydrolase, mitochondrial, transcript variant X2 [Source:RefSeq mRNA;Acc:XM_011174921.1]	67.2167	68.01	0.0169279
19	LOC105207728	glutathione synthetase-like [Source:RefSeq mRNA;Acc:XM_011177338.1]	9.59667	11.99	0.321226
20	LOC105207856	glutathione S-transferase D4-like [Source:RefSeq mRNA;Acc:XM_011177540.1]	38.1767	36.4033	-0.0686206
21	LOC105208239	putative glutathione-specific gamma-glutamylcyclotransferase 2 [Source:RefSeq mRNA;Acc:XM_011178038.1]	37.6833	37.3833	-0.0115314
22	MSTRG.8423	glutathione synthetase-like [Solenopsis invicta]	0.723333	0.813333	0.169186
23	MSTRG.9849	glutathione S-transferase 1-like [Solenopsis invicta]	2.34	2.17667	-0.104388
Cytochrome P450
1	LOC105193720	cytochrome P450 4g15-like [Source:RefSeq mRNA;Acc:XM_011158278.1]	726.987	504.123	-0.528152
2	LOC105194121	cytochrome P450 6d3-like [Source:RefSeq mRNA;Acc:XM_011158863.1]	0.001	0.95	9.89178
3	LOC105194269	cytochrome P450 4d2-like [Source:RefSeq mRNA;Acc:XM_011159117.1]	1.88667	3.05333	0.694546
4	LOC105194270	cytochrome P450 4C1-like [Source:RefSeq mRNA;Acc:XM_011159118.1]	0.333333	0.43	0.367371
5	LOC105194845	cytochrome P450 4c21-like [Source:RefSeq mRNA;Acc:XM_011159960.1]	1.69	1.11333	-0.602138
6	LOC105196518	cytochrome P450 4C1-like [Source:RefSeq mRNA;Acc:XM_011162491.1]	98.3267	63.28	-0.635833
7	LOC105196615	XP_025992590.1 cytochrome P450 4c21-like, partial [Solenopsis invicta]	2.14	1.36667	-0.646949
8	LOC105196791	cytochrome P450 307a1-like [Source:RefSeq mRNA;Acc:XM_011162903.1]	0.313333	0.0466667	-2.74723
9	LOC105196980	cytochrome P450 306a1 [Source:RefSeq mRNA;Acc:XM_011163157.1]	2.03667	2.73667	0.42621
10	LOC105196981	cytochrome P450 18a1 [Source:RefSeq mRNA;Acc:XM_011163158.1]	0.72	0.696667	-0.0475284
11	LOC105199391	cytochrome P450 CYP12A2-like [Source:RefSeq mRNA;Acc:XM_011166479.1]	75.9067	65.1533	-0.220388
12	LOC105200412	probable cytochrome P450 12a5, mitochondrial [Source:RefSeq mRNA;Acc:XM_011167966.1]	0.72	0.473333	-0.60514
13	LOC105200429	XP_025988557.1 probable cytochrome P450 304a1 [Solenopsis invicta]	67.89	94.3467	0.474772
14	LOC105201474	probable cytochrome P450 305a1 [Source:RefSeq mRNA;Acc:XM_011169500.1]	0.07	0.986667	3.81714
15	LOC105203155	probable cytochrome P450 305a1 [Source:RefSeq mRNA;Acc:XM_011171919.1]	5.65667	2.16667	-1.38447
16	LOC105204409	cytochrome P450 4C1-like [Source:RefSeq mRNA;Acc:XM_011173476.1]	3.58667	2.94333	-0.285193
17	LOC105204661	cytochrome P450 6j1-like [Source:RefSeq mRNA;Acc:XM_011173831.1]	215.357	249.137	0.210209
18	LOC105204693	cytochrome P450 6a2-like [Source:RefSeq mRNA;Acc:XM_011173884.1]	51.06	48.5667	-0.0722271
19	LOC105204998	cytochrome P450 4C1-like [Source:RefSeq mRNA;Acc:XM_011174289.1]	41.49	49.4667	0.253693
20	LOC105205362	cytochrome P450 4d10-like [Source:RefSeq mRNA;Acc:XM_011174715.1]	3.85	1.65333	-1.21948
21	LOC105205660	probable cytochrome P450 6a14 [Source:RefSeq mRNA;Acc:XM_011175088.1]	31.58	43.8467	0.473456
22	LOC105206707	cytochrome P450 2A13-like [Source:RefSeq mRNA;Acc:XM_011176185.1]	0.703333	0.946667	0.428648
23	LOC105206715	cytochrome P450 6k1-like [Source:RefSeq mRNA;Acc:XM_011176193.1]	2.35	1.1	-1.09516
24	LOC105206716	cytochrome P450 4C1-like [Source:RefSeq mRNA;Acc:XM_011176194.1]	0.001	1.11333	10.1207
25	LOC105206735	cytochrome P450 6a9-like [Source:RefSeq mRNA;Acc:XM_011176209.1]	3.63333	3.93667	0.115681
26	LOC105206965	cytochrome P450 4C1-like [Source:RefSeq mRNA;Acc:XM_011176415.1]	134.36	236.59	0.816285
27	LOC105207575	cytochrome P450 315a1, mitochondrial [Source:RefSeq mRNA;Acc:XM_011177114.1]	0.326667	0.24	-0.444785
28	LOC105207736	probable cytochrome P450 49a1, transcript variant X1 [Source:RefSeq mRNA;Acc:XM_011177359.1]	1.54667	1.99	0.363606
29	LOC105207814	probable cytochrome P450 301a1, mitochondrial [Source:RefSeq mRNA;Acc:XM_011177459.1]	0.18	0.92	2.35364
